# Supplementary material for: Genome-Wide Identification and Analysis of Chitinase GH18 Gene Family in Mycogone perniciosa
Source: Front Microbiol. 2021 Jan 11;11:596719. doi: 10.3389/fmicb.2020.596719 (PMC7829358; doi:10.3389/fmicb.2020.596719)
Supplement: Supplementary file 5 [file Table_5.xlsx]

## Sheet: Sheet1
	Genes 1	Genes 2	Ka	Ks	Ka/Ks	Selection
	WH10008231_A	WH10000184_A	0.117716	0.145193	0.810758	Purifying
	WH10001630_C	WH10007469_C	0.638678	0.86279	0.740247	Purifying
	WH10006445_C, WH10010026_C	WH10005780_C	1.02643	0.930212	1.10344	Positive
	WH10006445_C	WH10010026_C	0.313488	0.415063	0.755279	Purifying
	WH10005656_C	WH10002829_C	0.342072	0.095102	3.59689	Positive
	WH10006907_A, WH10000025_A, WH10006636_A, WH10003193_A, WH10000259_A, WH10000176_A, WH10003018_A	WH10006653_A	0.197139	0.141945	1.38884	Positive
	WH10006907_A, WH10000025_A, WH10006636_A, WH10003193_A, WH10000259_A, WH10000176_A	WH10003018_A	0.976876	1.07238	0.910943	Purifying
	WH10006907_A, WH10000025_A, WH10006636_A, WH10003193_A, WH10000259_A	WH10000176_A	0.0429365	0.0206753	2.0767	Positive
	WH10006907_A, WH10000025_A	WH10006636_A, WH10003193_A, WH10000259_A	0.943819	1.17922	0.800378	Purifying
	WH10006907_A	WH10000025_A	0.96248	1.11708	0.8616	Purifying
	WH10006636_A, WH10003193_A	WH10000259_A	0.952883	1.14835	0.829786	Purifying
	WH10006636_A	WH10003193_A	0.0028667	0.0074607	0.38424	Purifying
