# Supplementary material for: Genome-Wide Identification and Analysis of Chitinase GH18 Gene Family in Mycogone perniciosa
Source: Front Microbiol. 2021 Jan 11;11:596719. doi: 10.3389/fmicb.2020.596719 (PMC7829358; doi:10.3389/fmicb.2020.596719)
Supplement: Supplementary file 6 [file Table_6.xlsx]

## Sheet: Sheet1
Table S2 The annotated DEGs during M. perniciosa Hp10 infection of A. bisporus
Infection stage	Protein ID	Putative function								BaseMean3D	BaseMean4D	Log2Fold_change	P-value	Q-value	Expression patterns
		Nr	Nt	Swissprot	KEGG	COG	TrEMBL	Interpro	GO
3 vs 4 dpi	WH10001910	gi|908391091|gb|KND91724.1|/0/putative metabolite transport protein GIT1 [Tolypocladium ophioglossoides CBS 100239]	gi|953458488|ref|XM_014717233.1|/0.0/Metarhizium majus ARSEF 297 Major facilitator superfamily domain, general substrate transporter partial mRNA	P25346/5e-171/GIT1_YEAST Probable metabolite transport protein GIT1 OS=Saccharomyces cerevisiae (strain ATCC 204508 / S288c) GN=GIT1 PE=1 SV=1	pic:PICST_52278/2e-107/FMO3; probable flavin-containing monooxygenase (EC:1.14.13.22); K03379 cyclohexanone monooxygenase [EC:1.14.13.22]	Rv3049c/1e-76/---	A0A086NSQ3/0.0/A0A086NSQ3_METAN Uncharacterized protein OS=Metarhizium anisopliae GN=MANI_021624 PE=4 SV=1	PF00083/9.3E-49/Sugar (and other) transporter	biological_process:GO:0055085//transmembrane transport;cellular_component:GO:0016021//integral component of membrane;molecular_function:GO:0022857//transmembrane transporter activity;	7.89458	118.824	3.91181	4.77e-10	8.29e-07	up-regulated
3 vs 4 dpi	WH10001908	gi|927421956|ref|XP_013956809.1|/4.24001e-132/hypothetical protein TRIVIDRAFT_83938 [Trichoderma virens Gv29-8] &gt;gi|358384996|gb|EHK22593.1| hypothetical protein TRIVIDRAFT_83938 [Trichoderma virens Gv29-8]	gi|953471250|ref|XM_014723614.1|/1e-105/Metarhizium majus ARSEF 297 alpha/beta hydrolase fold protein partial mRNA	P53324/6e-08/SAY1_YEAST Steryl acetyl hydrolase 1 OS=Saccharomyces cerevisiae (strain ATCC 204508 / S288c) GN=SAY1 PE=1 SV=1	mbe:MBM_03744/5e-20/ATP-dependent RNA helicase DBP8; K14778 ATP-dependent RNA helicase DDX49/DBP8 [EC:3.6.4.13]	RSc0439/7e-14/---	G9MR67/1e-131/G9MR67_HYPVG Uncharacterized protein OS=Hypocrea virens (strain Gv29-8 / FGSC 10586) GN=TRIVIDRAFT_83938 PE=4 SV=1	PF07859/3.7E-24/alpha/beta hydrolase fold	NA	9.22581	72.9707	2.98357	3.58e-05	0.0222261	up-regulated
3 vs 4 dpi	WH10009662	gi|685410553|ref|XP_009224134.1|/2.20145e-84/hypothetical protein GGTG_08035 [Gaeumannomyces graminis var. tritici R3-111a-1] &gt;gi|402078925|gb|EJT74190.1| hypothetical protein GGTG_08035 [Gaeumannomyces graminis var. tritici R3-111a-1]	gi|685410552|ref|XM_009225870.1|/2e-84/Gaeumannomyces graminis var. tritici R3-111a-1 hypothetical protein partial mRNA	NA	NA	NA	J3P3E8/7e-84/J3P3E8_GAGT3 Uncharacterized protein OS=Gaeumannomyces graminis var. tritici (strain R3-111a-1) GN=GGTG_08035 PE=4 SV=1	NA	NA	13.1638	94.7199	2.84709	3.94e-06	0.00342467	up-regulated
3 vs 4 dpi	WH10001494	gi|596545915|gb|EYB25933.1|/0/hypothetical protein FG05_02070 [Fusarium graminearum]	gi|596683799|ref|XM_007279295.1|/0.0/Colletotrichum gloeosporioides Nara gc5 phthalate transporter (CGGC5_8299), partial mRNA	Q9US44/5e-64/YIZG_SCHPO Uncharacterized transporter C1002.16c OS=Schizosaccharomyces pombe (strain 972 / ATCC 24843) GN=SPAC1002.16c PE=3 SV=1	shs:STEHIDRAFT_53840/1e-42/MFS general substrate transporter; K03448 MFS transporter, ACS family, pantothenate transporter	SPAC1002.16c/3e-64/---	A0A016PKH4/0.0/A0A016PKH4_GIBZA Uncharacterized protein OS=Gibberella zeae GN=FG05_02070 PE=4 SV=1	PF07690/5.2E-34/Major Facilitator Superfamily	biological_process:GO:0055085//transmembrane transport;cellular_component:GO:0016021//integral component of membrane;	19.7921	131.303	2.7299	9.46e-08	0.000117435	up-regulated
3 vs 4 dpi	WH10005972	gi|572275703|gb|ETR99108.1|/0/phosphatidylserine decarboxylase family protein [Trichoderma reesei RUT C-30]	gi|953405627|ref|XM_014690465.1|/0.0/Metarhizium brunneum ARSEF 3297 phosphatidylserine decarboxylase family protein partial mRNA	A4GNA8/2e-14/PSD3_ARATH Phosphatidylserine decarboxylase proenzyme 3 OS=Arabidopsis thaliana GN=PSD3 PE=1 SV=1	maj:MAA_02520/0.0/phosphatidylserine decarboxylase family protein; K01613 phosphatidylserine decarboxylase [EC:4.1.1.65]	SPAC31G5.15_2/2e-14/---	A0A024S186/0.0/A0A024S186_HYPJE Phosphatidylserine decarboxylase family protein OS=Trichoderma reesei RUT C-30 GN=M419DRAFT_132831 PE=4 SV=1	PF12588/2.1E-52/Phophatidylserine decarboxylase	biological_process:GO:0008654//phospholipid biosynthetic process;molecular_function:GO:0004609//phosphatidylserine decarboxylase activity;	14.4951	91.7916	2.6628	1.39e-05	0.0100866	up-regulated
3 vs 4 dpi	WH10002077	gi|927422014|ref|XP_013956838.1|/2.73258e-25/hydrophobin [Trichoderma virens Gv29-8] &gt;gi|154125595|gb|ABS59374.1| hydrophobin [Trichoderma virens] &gt;gi|358385027|gb|EHK22624.1| hydrophobin [Trichoderma virens Gv29-8]	gi|927422013|ref|XM_014101363.1|/4e-25/Trichoderma virens Gv29-8 hydrophobin partial mRNA	P52754/1e-22/HYP1_HYPJE Hydrophobin-1 OS=Hypocrea jecorina GN=hfb1 PE=1 SV=1	NA	NA	A7LNW8/8e-25/A7LNW8_HYPVI Hydrophobin OS=Hypocrea virens PE=4 SV=1	PF06766/1.2E-24/Fungal hydrophobin	NA	229.166	1221.59	2.4143	8.22e-51	7.15e-47	up-regulated
3 vs 4 dpi	WH10005662	gi|818166526|gb|KKP05963.1|/2.31871e-64/hypothetical protein THAR02_01919 [Trichoderma harzianum]	gi|517312918|emb|HF679025.1|/6e-42/Fusarium fujikuroi IMI 58289 draft genome, chromosome FFUJ_chr03	NA	NA	NA	A0A0F9Y1H3/7e-64/A0A0F9Y1H3_TRIHA Uncharacterized protein OS=Trichoderma harzianum GN=THAR02_01919 PE=4 SV=1	NA	NA	28.9437	118.168	2.02952	4.21e-05	0.0243927	up-regulated
3 vs 4 dpi	WH10005532	gi|818166661|gb|KKP06084.1|/0/WSC domain-containing protein [Trichoderma harzianum]	gi|615471120|ref|XM_007601010.1|/1e-154/Colletotrichum fioriniae PJ7 WSC domain-containing protein mRNA	D4AUF1/8e-25/WSCD1_ARTBC WSC domain-containing protein ARB_07867 OS=Arthroderma benhamiae (strain ATCC MYA-4681 / CBS 112371) GN=ARB_07867 PE=1 SV=1	lbc:LACBIDRAFT_318804/2e-11/glycoside hydrolase family 71 protein; K08254 glucan endo-1,3-alpha-glucosidase [EC:3.2.1.59]	NA	A0A0G0ANM4/0.0/A0A0G0ANM4_TRIHA WSC domain-containing protein OS=Trichoderma harzianum GN=THAR02_01780 PE=4 SV=1	PF01822/4.2E-21/WSC domain	NA	97.4809	257.602	1.40195	4.48e-06	0.0035404	up-regulated
3 vs 4 dpi	WH10000387	gi|818165637|gb|KKP05166.1|/4.25506e-63/hypothetical protein THAR02_02761 [Trichoderma harzianum]	gi|768311753|gb|CP010981.1|/6e-21/Verticillium dahliae VdLs.17 chromosome 2, complete sequence	NA	NA	NA	A0A0F9XJZ0/1e-62/A0A0F9XJZ0_TRIHA Uncharacterized protein OS=Trichoderma harzianum GN=THAR02_02761 PE=4 SV=1	NA	NA	352.974	175.992	-1.00405	4.74e-05	0.0257421	down-regulated
3 vs 4 dpi	WH10002930	gi|729190795|emb|CEJ82138.1|/0/hypothetical protein VHEMI02223 [Torrubiella hemipterigena]	gi|675324087|gb|CP009075.1|/1e-38/Verticillium dahliae JR2 chromosome 1, complete sequence	A1CIA7/2e-16/ORYZ_ASPCL Alkaline protease 1 OS=Aspergillus clavatus (strain ATCC 1007 / CBS 513.65 / DSM 816 / NCTC 3887 / NRRL 1) GN=alp1 PE=3 SV=1	act:ACLA_050840/5e-16/alkaline serine protease Alp1; K18549 oryzin [EC:3.4.21.63]	NA	A0A0A1SP41/0.0/A0A0A1SP41_9HYPO Uncharacterized protein OS=Torrubiella hemipterigena GN=VHEMI02223 PE=4 SV=1	PF01822/1.1E-15/WSC domain	NA	547.992	247.589	-1.1462	1.53e-08	2.22e-05	down-regulated
3 vs 4 dpi	WH10002055	gi|927413108|ref|XP_013952385.1|/1.64657e-98/hypothetical protein TRIVIDRAFT_57919 [Trichoderma virens Gv29-8] &gt;gi|358380510|gb|EHK18188.1| hypothetical protein TRIVIDRAFT_57919 [Trichoderma virens Gv29-8]	gi|953412727|ref|XM_014693285.1|/6e-96/Metarhizium brunneum ARSEF 3297 DUF1348-domain-containing protein partial mRNA	NA	maj:MAA_07154/4e-96/DUF1348-domain-containing protein; K09958 uncharacterized protein	mll3526/3e-52/---	G9N5Z7/5e-98/G9N5Z7_HYPVG Uncharacterized protein OS=Hypocrea virens (strain Gv29-8 / FGSC 10586) GN=TRIVIDRAFT_57919 PE=4 SV=1	PF07080/1.1E-67/Protein of unknown function (DUF1348)	NA	192.355	52.0501	-1.8858	3.39e-07	0.000367876	down-regulated
3 vs 4 dpi	WH10010039	gi|969878954|gb|KUE96198.1|/0/hypothetical protein TGAM01_09284 [Trichoderma gamsii]	gi|629713973|ref|XM_007821243.1|/1e-172/Metarhizium robertsii ARSEF 23 proteinrelated to amidohydrolase mRNA	A3KG59/6e-20/P20D2_MOUSE Peptidase M20 domain-containing protein 2 OS=Mus musculus GN=Pm20d2 PE=1 SV=1	NA	Cgl0102/8e-18/---	A0A024RVL2/0.0/A0A024RVL2_HYPJE Uncharacterized protein OS=Trichoderma reesei RUT C-30 GN=M419DRAFT_92403 PE=4 SV=1	NA	NA	325.492	72.6122	-2.16434	2.03e-10	4.41e-07	down-regulated
4 vs 5 dpi	WH10006928	gi|969888185|gb|KUF05350.1|/0/glucose-methanol-choline oxidoreductase [Trichoderma gamsii]	gi|827073021|ref|XM_008099761.1|/0.0/Colletotrichum graminicola M1.001 glucose-methanol-choline oxidoreductase partial mRNA	NA	NA	RSp1167/2e-165/---	A0A024SBM1/0.0/A0A024SBM1_HYPJE FAD/NAD(P)-binding domain-containing protein OS=Trichoderma reesei RUT C-30 GN=M419DRAFT_128916 PE=3 SV=1	PF00732/1.4E-4/GMC oxidoreductase	biological_process:GO:0055114//oxidation-reduction process;molecular_function:GO:0016614//oxidoreductase activity, acting on CH-OH group of donors;GO:0050660//flavin adenine dinucleotide binding;	0	27.3198	Inf	0.00103375	0.00406875	up-regulated
4 vs 5 dpi	WH10007111	gi|927410851|ref|XP_013951264.1|/2.44694e-43/hypothetical protein TRIVIDRAFT_183402 [Trichoderma virens Gv29-8] &gt;gi|358379382|gb|EHK17062.1| hypothetical protein TRIVIDRAFT_183402 [Trichoderma virens Gv29-8]	gi|629692170|ref|XM_007813186.1|/6e-25/Metarhizium acridum CQMa 102 tyrosine-protein phosphatase non-receptor type 6 partial mRNA	NA	NA	NA	G9N7U8/7e-43/G9N7U8_HYPVG Uncharacterized protein OS=Hypocrea virens (strain Gv29-8 / FGSC 10586) GN=TRIVIDRAFT_183402 PE=4 SV=1	NA	NA	0	45.654	Inf	6.85e-06	3.87e-05	up-regulated
4 vs 5 dpi	WH10007553	gi|672796180|gb|KFH46729.1|/7.08347e-99/hypothetical protein ACRE_024270 [Acremonium chrysogenum ATCC 11550]	gi|768311758|gb|CP010986.1|/7e-42/Verticillium dahliae VdLs.17 chromosome 7, complete sequence	NA	NA	NA	A0A086TBJ7/2e-98/A0A086TBJ7_ACRCH Uncharacterized protein OS=Acremonium chrysogenum ATCC 11550 GN=ACRE_024270 PE=4 SV=1	NA	NA	0	17.4893	Inf	0.0153474	0.0449987	up-regulated
4 vs 5 dpi	WH10007577	gi|685417905|ref|XP_009227807.1|/2.72883e-118/hypothetical protein GGTG_11652 [Gaeumannomyces graminis var. tritici R3-111a-1] &gt;gi|402075158|gb|EJT70629.1| hypothetical protein GGTG_11652 [Gaeumannomyces graminis var. tritici R3-111a-1]	gi|702066576|emb|FO905656.1|/4e-47/Leptosphaeria biglobosa brassicae b35_scaffold00008 complete sequence	NA	NA	NA	J3PDS9/8e-118/J3PDS9_GAGT3 Uncharacterized protein OS=Gaeumannomyces graminis var. tritici (strain R3-111a-1) GN=GGTG_11652 PE=4 SV=1	NA	NA	0	69.1363	Inf	1.13e-08	8.75e-08	up-regulated
4 vs 5 dpi	WH10007921	gi|927419386|ref|XP_013955524.1|/6.95132e-138/hypothetical protein TRIVIDRAFT_78426 [Trichoderma virens Gv29-8] &gt;gi|358383665|gb|EHK21328.1| hypothetical protein TRIVIDRAFT_78426 [Trichoderma virens Gv29-8]	gi|667655696|ref|XM_008601458.1|/1e-109/Beauveria bassiana ARSEF 2860 dienelactone hydrolase family protein partial mRNA	P39721/6e-18/AIM2_YEAST Protein AIM2 OS=Saccharomyces cerevisiae (strain ATCC 204508 / S288c) GN=AIM2 PE=1 SV=1	mgr:MGG_02570/6e-07/dienelactone hydrolase; K01061 carboxymethylenebutenolidase [EC:3.1.1.45]	YAL049c/3e-18/---	G9MW32/2e-137/G9MW32_HYPVG Uncharacterized protein OS=Hypocrea virens (strain Gv29-8 / FGSC 10586) GN=TRIVIDRAFT_78426 PE=4 SV=1	PF01738/7.4E-20/Dienelactone hydrolase family	NA	0	23.506	Inf	0.00294669	0.0104759	up-regulated
4 vs 5 dpi	WH10008168	gi|682317349|gb|KFY21943.1|/6.27943e-14/hypothetical protein V493_06973 [Pseudogymnoascus sp. VKM F-4281 (FW-2241)]	gi|702073674|emb|FO906021.1|/5e-13/Leptosphaeria maculans lepidii ibcn84_scaffold00003 complete sequence	NA	NA	NA	A0A094A3U2/2e-13/A0A094A3U2_9PEZI Uncharacterized protein OS=Pseudogymnoascus pannorum VKM F-4281 GN=V493_06973 PE=4 SV=1	NA	NA	0	17.2288	Inf	0.0164515	0.0478167	up-regulated
4 vs 5 dpi	WH10008172	NA	NA	NA	NA	NA	NA	NA	NA	0	53.6525	Inf	7.7e-07	4.93e-06	up-regulated
4 vs 5 dpi	WH10000695	gi|799241294|gb|KJZ70541.1|/1.16139e-110/hypothetical protein HIM_10085 [Hirsutella minnesotensis 3608]	gi|517318535|emb|HF679028.1|/2e-89/Fusarium fujikuroi IMI 58289 draft genome, chromosome FFUJ_chr06	NA	NA	NA	A0A0F7ZGA3/4e-110/A0A0F7ZGA3_9HYPO Uncharacterized protein OS=Hirsutella minnesotensis 3608 GN=HIM_10085 PE=4 SV=1	NA	NA	0	19.3923	Inf	0.009096	0.0283214	up-regulated
4 vs 5 dpi	WH10000743	gi|629693257|ref|XP_007811920.1|/9.36555e-25/hypothetical protein MAC_05580 [Metarhizium acridum CQMa 102] &gt;gi|322696581|gb|EFY88371.1| hypothetical protein MAC_05580 [Metarhizium acridum CQMa 102]	gi|629718065|ref|XM_007822528.1|/1e-19/Metarhizium robertsii ARSEF 23 Extracellular membrane protein, CFEM domain protein mRNA	NA	NA	NA	A0A0L0N605/1e-20/A0A0L0N605_9HYPO Uncharacterized protein OS=Tolypocladium ophioglossoides CBS 100239 GN=TOPH_05958 PE=4 SV=1	PF05730/4.6E-12/CFEM domain	NA	0	320.596	Inf	5.68e-38	1.89e-36	up-regulated
4 vs 5 dpi	WH10000746	gi|908386832|gb|KND87564.1|/1.32824e-70/hypothetical protein TOPH_07850 [Tolypocladium ophioglossoides CBS 100239]	gi|927396702|ref|XM_014088722.1|/4e-15/Trichoderma atroviride IMI 206040 hypothetical protein partial mRNA	NA	NA	NA	A0A0L0N0M3/4e-70/A0A0L0N0M3_9HYPO Uncharacterized protein OS=Tolypocladium ophioglossoides CBS 100239 GN=TOPH_07850 PE=4 SV=1	NA	NA	0	659.954	Inf	4.1e-76	4.68e-74	up-regulated
4 vs 5 dpi	WH10000806	gi|936409426|gb|KPM38171.1|/1.63152e-138/hypothetical protein AK830_g8420 [Neonectria ditissima]	gi|347003384|gb|CP003013.1|/1e-62/Thielavia terrestris NRRL 8126 chromosome 5, complete sequence	NA	bze:COCCADRAFT_73688/8e-11/hypothetical protein; K12763 protein SOK2	NA	G2RDT3/5e-110/G2RDT3_THITE Uncharacterized protein (Fragment) OS=Thielavia terrestris (strain ATCC 38088 / NRRL 8126) GN=THITE_131090 PE=4 SV=1	NA	NA	0	19.9844	Inf	0.00774387	0.0245847	up-regulated
4 vs 5 dpi	WH10000836	gi|589114795|ref|XP_006969420.1|/2.24438e-101/predicted protein [Trichoderma reesei QM6a] &gt;gi|340514412|gb|EGR44675.1| predicted protein [Trichoderma reesei QM6a]	gi|699034075|emb|HG970334.1|/2e-35/Fusarium graminearum chromosome 3, complete genome	NA	NA	NA	A0A024RZ62/9e-99/A0A024RZ62_HYPJE Uncharacterized protein OS=Trichoderma reesei RUT C-30 GN=M419DRAFT_91601 PE=4 SV=1	PF17100/4.7E-39/N-terminal domain of NWD NACHT-NTPase	NA	0	44.3353	Inf	9.85e-06	5.46e-05	up-regulated
4 vs 5 dpi	WH10000866	gi|729189226|emb|CEJ80569.1|/1.19403e-122/hypothetical protein VHEMI00745 [Torrubiella hemipterigena]	gi|629717880|ref|XM_007822471.1|/1e-109/Metarhizium robertsii ARSEF 23 Carbohydrate-binding domain, family 9-like, subgroup mRNA	D4B3R7/2e-89/A3106_ARTBC Extracellular protein ARB_03106 OS=Arthroderma benhamiae (strain ATCC MYA-4681 / CBS 112371) GN=ARB_03106 PE=1 SV=1	NA	NA	A0A0A1T5G1/4e-122/A0A0A1T5G1_9HYPO Uncharacterized protein OS=Torrubiella hemipterigena GN=VHEMI00745 PE=4 SV=1	PF16011/1.6E-7/Carbohydrate-binding family 9	biological_process:GO:0016052//carbohydrate catabolic process;molecular_function:GO:0030246//carbohydrate binding;GO:0004553//hydrolase activity, hydrolyzing O-glycosyl compounds;	0	525.218	Inf	3.7e-61	2.94e-59	up-regulated
4 vs 5 dpi	WH10000026	gi|969877741|gb|KUE95024.1|/0/hypothetical protein TGAM01_10489 [Trichoderma gamsii]	gi|517322946|emb|HF679031.1|/0.0/Fusarium fujikuroi IMI 58289 draft genome, chromosome FFUJ_chr09	NA	NA	NA	G9NSX7/0.0/G9NSX7_HYPAI Uncharacterized protein OS=Hypocrea atroviridis (strain ATCC 20476 / IMI 206040) GN=TRIATDRAFT_291687 PE=4 SV=1	PF12340/5.2E-100/Protein of unknown function (DUF3638)	NA	0	60.1194	Inf	1.58e-07	1.09e-06	up-regulated
4 vs 5 dpi	WH10000037	gi|908387635|gb|KND88340.1|/5.04801e-100/ENTH domain-containing protein [Tolypocladium ophioglossoides CBS 100239]	gi|615459437|ref|XM_007597356.1|/6e-91/Colletotrichum fioriniae PJ7 ANTH domain-containing protein mRNA	O60167/7e-46/YHC3_SCHPO ENTH domain-containing protein C19F8.03c OS=Schizosaccharomyces pombe (strain 972 / ATCC 24843) GN=SPBC19F8.03c PE=1 SV=1	mgr:MGG_13514/1e-90/ENTH domain-containing protein; K20044 phosphatidylinositol-binding clathrin assembly protein	NA	A0A0L0N3C8/2e-99/A0A0L0N3C8_9HYPO ENTH domain-containing protein OS=Tolypocladium ophioglossoides CBS 100239 GN=TOPH_06927 PE=4 SV=1	PF07651/6.2E-41/ANTH domain	NA	0	130.59	Inf	6.4e-16	8.76e-15	up-regulated
4 vs 5 dpi	WH10000054	gi|590022280|gb|EXK24138.1|/0/hypothetical protein FOMG_19122 [Fusarium oxysporum f. sp. melonis 26406]	gi|629729123|ref|XM_007826024.1|/0.0/Metarhizium robertsii ARSEF 23 ankyrin repeat domain-containing protein mRNA	Q00808/1e-31/HETE1_PODAS Vegetative incompatibility protein HET-E-1 OS=Podospora anserina GN=HET-E1 PE=3 SV=1	maj:MAA_08755/5e-16/Ankyrin repeat-containing domain protein; K10380 ankyrin	MA3560_2/2e-21/---	W9Z7A5/0.0/W9Z7A5_FUSOX Uncharacterized protein OS=Fusarium oxysporum f. sp. melonis 26406 GN=FOMG_19122 PE=4 SV=1	PF13637/5.2E-8/Ankyrin repeats (many copies)	NA	0	30.8808	Inf	0.000389823	0.00167793	up-regulated
4 vs 5 dpi	WH10000074	gi|927416504|ref|XP_013954083.1|/0/hypothetical protein TRIVIDRAFT_123114, partial [Trichoderma virens Gv29-8] &gt;gi|358382214|gb|EHK19887.1| hypothetical protein TRIVIDRAFT_123114, partial [Trichoderma virens Gv29-8]	gi|325974155|emb|FQ790247.1|/1e-104/Botryotinia fuckeliana T4 SuperContig_97_1 genomic supercontig	F4HX15/5e-07/LPAI_ARATH Phospholipase A I OS=Arabidopsis thaliana GN=PLA1 PE=2 SV=1	NA	NA	G9N0K5/0.0/G9N0K5_HYPVG Uncharacterized protein (Fragment) OS=Hypocrea virens (strain Gv29-8 / FGSC 10586) GN=TRIVIDRAFT_123114 PE=4 SV=1	PF01734/3.6E-9/Patatin-like phospholipase	NA	0	69.2074	Inf	1.11e-08	8.62e-08	up-regulated
4 vs 5 dpi	WH10001016	gi|572280138|gb|ETS03235.1|/0/alpha/beta-hydrolase [Trichoderma reesei RUT C-30]	gi|918027606|gb|KR914668.1|/0.0/Nectria haematococca rugosa-like lipase gene, partial cds	D4B1N9/4e-179/LIP3_ARTBC Probable secreted lipase ARB_02369 OS=Arthroderma benhamiae (strain ATCC MYA-4681 / CBS 112371) GN=ARB_02369 PE=1 SV=1	afm:AFUA_8G02530/0.0/extracellular lipase (EC:3.1.1.3); K01046 triacylglycerol lipase [EC:3.1.1.3]	BS_pnbA/7e-38/---	A0A024SD01/0.0/A0A024SD01_HYPJE Carboxylic ester hydrolase OS=Trichoderma reesei RUT C-30 GN=M419DRAFT_128533 PE=3 SV=1	PF00135/5.2E-83/Carboxylesterase family	NA	0	47.1779	Inf	4.51e-06	2.61e-05	up-regulated
4 vs 5 dpi	WH10001196	gi|908393337|gb|KND93948.1|/7.19659e-124/hypothetical protein TOPH_01795 [Tolypocladium ophioglossoides CBS 100239]	gi|517312918|emb|HF679025.1|/1e-108/Fusarium fujikuroi IMI 58289 draft genome, chromosome FFUJ_chr03	NA	NA	NA	A0A0L0NIS8/2e-123/A0A0L0NIS8_9HYPO Uncharacterized protein OS=Tolypocladium ophioglossoides CBS 100239 GN=TOPH_01795 PE=4 SV=1	NA	cellular_component:GO:0016020//membrane;	0	39.2662	Inf	3.93e-05	0.000199542	up-regulated
4 vs 5 dpi	WH10001392	gi|969882808|gb|KUF00002.1|/1.8775e-172/hypothetical protein TGAM01_05548 [Trichoderma gamsii]	gi|589111248|ref|XM_006967585.1|/1e-168/Trichoderma reesei QM6a G-protein coupled receptor protein (TRIREDRAFT_72004), partial mRNA	O04714/7e-08/GCR1_ARATH G-protein coupled receptor 1 OS=Arabidopsis thaliana GN=GCR1 PE=1 SV=1	NA	NA	G9NIS4/3e-171/G9NIS4_HYPAI Uncharacterized protein OS=Hypocrea atroviridis (strain ATCC 20476 / IMI 206040) GN=TRIATDRAFT_50902 PE=4 SV=1	PF05462/1.4E-10/Slime mold cyclic AMP receptor	NA	0	28.0541	Inf	0.000845869	0.00339537	up-regulated
4 vs 5 dpi	WH10001638	gi|913758148|emb|CRK42782.1|/1.3756e-36/hypothetical protein BN1708_008871 [Verticillium longisporum]	gi|768311753|gb|CP010981.1|/4e-33/Verticillium dahliae VdLs.17 chromosome 2, complete sequence	NA	NA	NA	A0A0G4N8L6/4e-36/A0A0G4N8L6_9PEZI Uncharacterized protein OS=Verticillium longisporum GN=BN1708_008871 PE=4 SV=1	NA	NA	0	17.0472	Inf	0.0172901	0.0498657	up-regulated
4 vs 5 dpi	WH10003199	gi|667662907|ref|XP_008603285.1|/7.06097e-106/mitochondrial chaperone BCS1 [Beauveria bassiana ARSEF 2860] &gt;gi|400593094|gb|EJP61099.1| mitochondrial chaperone BCS1 [Beauveria bassiana ARSEF 2860]	gi|667662906|ref|XM_008605063.1|/1e-105/Beauveria bassiana ARSEF 2860 mitochondrial chaperone BCS1 partial mRNA	Q54DY9/1e-53/BCS1B_DICDI Probable mitochondrial chaperone BCS1-B OS=Dictyostelium discoideum GN=bcsl1b PE=3 SV=1	vda:VDAG_02425/7e-88/mitochondrial chaperone BCS1; K08900 mitochondrial chaperone BCS1	YDR375c/1e-46/---	J4KKV2/2e-105/J4KKV2_BEAB2 Mitochondrial chaperone BCS1 OS=Beauveria bassiana (strain ARSEF 2860) GN=BBA_09966 PE=3 SV=1	PF00004/4.2E-18/ATPase family associated with various cellular activities (AAA)	NA	0	67.7151	Inf	1.66e-08	1.27e-07	up-regulated
4 vs 5 dpi	WH10003251	gi|969887679|gb|KUF04845.1|/0/hypothetical protein TGAM01_00347 [Trichoderma gamsii]	gi|927405122|ref|XM_014092932.1|/0.0/Trichoderma atroviride IMI 206040 glycosyltransferase family 32 protein mRNA	Q10323/5e-35/IMT3_SCHPO Inositol phosphoceramide mannosyltransferase 3 OS=Schizosaccharomyces pombe (strain 972 / ATCC 24843) GN=SPAC17G8.11c PE=1 SV=1	yli:YALI0F07260g/6e-07/YALI0F07260p; K05534 mannan polymerase II complex HOC1 subunit [EC:2.4.1.-]	SPAC17G8.11c/2e-35/---	G9NG02/0.0/G9NG02_HYPAI Glycosyltransferase family 32 protein OS=Hypocrea atroviridis (strain ATCC 20476 / IMI 206040) GN=TRIATDRAFT_314426 PE=4 SV=1	PF04488/9.3E-13/Glycosyltransferase sugar-binding region containing DXD motif	cellular_component:GO:0016021//integral component of membrane;molecular_function:GO:0016740//transferase activity;	0	18.0579	Inf	0.0130867	0.0390428	up-regulated
4 vs 5 dpi	WH10003334	gi|908389295|gb|KND89961.1|/0/hypothetical protein TOPH_05340 [Tolypocladium ophioglossoides CBS 100239]	gi|681094748|emb|FO904937.1|/0.0/Podospora anserina genomic DNA, chromosome 2	NA	NA	NA	A0A0L0N7E3/0.0/A0A0L0N7E3_9HYPO Uncharacterized protein OS=Tolypocladium ophioglossoides CBS 100239 GN=TOPH_05340 PE=4 SV=1	NA	NA	0	51.9628	Inf	1.22e-06	7.58e-06	up-regulated
4 vs 5 dpi	WH10003335	gi|908389296|gb|KND89962.1|/2.78066e-61/hypothetical protein TOPH_05341 [Tolypocladium ophioglossoides CBS 100239]	gi|531988639|emb|HF679024.1|/5e-24/Fusarium fujikuroi IMI 58289 draft genome, chromosome FFUJ_chr02	NA	NA	NA	A0A0L0N7C7/8e-61/A0A0L0N7C7_9HYPO Uncharacterized protein OS=Tolypocladium ophioglossoides CBS 100239 GN=TOPH_05341 PE=4 SV=1	NA	NA	0	57.1189	Inf	2.98e-07	2.01e-06	up-regulated
4 vs 5 dpi	WH10003336	gi|908389299|gb|KND89965.1|/7.94019e-173/Glycine-rich domain-containing protein 2 [Tolypocladium ophioglossoides CBS 100239]	gi|531988639|emb|HF679024.1|/1e-132/Fusarium fujikuroi IMI 58289 draft genome, chromosome FFUJ_chr02	Q9ZQ47/2e-13/GRDP1_ARATH Glycine-rich domain-containing protein 1 OS=Arabidopsis thaliana GN=GRDP1 PE=2 SV=1	NA	NA	A0A0L0N829/2e-172/A0A0L0N829_9HYPO Glycine-rich domain-containing protein 2 OS=Tolypocladium ophioglossoides CBS 100239 GN=TOPH_05343 PE=4 SV=1	PF07173/4.8E-17/Protein of unknown function (DUF1399)	NA	0	63.7119	Inf	4.94e-08	3.58e-07	up-regulated
4 vs 5 dpi	WH10003859	gi|818155147|gb|KKO96905.1|/2.41844e-129/dehydrogenase/reductase SDR family member 13 [Trichoderma harzianum]	gi|915174387|ref|XM_013476754.1|/7e-57/Rasamsonia emersonii CBS 393.64 Short-chain dehydrogenase/reductase family protein mRNA	Q9ERI6/3e-17/RDH14_MOUSE Retinol dehydrogenase 14 OS=Mus musculus GN=Rdh14 PE=1 SV=1	pic:PICST_81469/7e-12/RDH2; short-chain alcohol dehydrogenase retinol dehydrogenase Protochlorophyllide reductase (EC:1.3.1.33); K00218 protochlorophyllide reductase [EC:1.3.1.33]	VNG0479G/1e-17/---	A0A0F9WUR7/7e-129/A0A0F9WUR7_TRIHA Dehydrogenase/reductase SDR family member 13 OS=Trichoderma harzianum GN=THAR02_10990 PE=4 SV=1	PF00106/3.5E-16/short chain dehydrogenase	NA	0	19.1396	Inf	0.00973086	0.0300378	up-regulated
4 vs 5 dpi	WH10004120	NA	NA	NA	NA	NA	NA	NA	NA	0	29.3885	Inf	0.0005856	0.00243007	up-regulated
4 vs 5 dpi	WH10004197	gi|629655835|ref|XP_007792646.1|/0/putative alcohol dehydrogenase protein [Eutypa lata UCREL1] &gt;gi|471568672|gb|EMR68265.1| putative alcohol dehydrogenase protein [Eutypa lata UCREL1]	gi|589113570|ref|XM_006968746.1|/0.0/Trichoderma reesei QM6a alcohol dehydrogenase (TRIREDRAFT_68590), partial mRNA	O94038/2e-86/ADH2_CANAL Alcohol dehydrogenase 2 OS=Candida albicans (strain SC5314 / ATCC MYA-2876) GN=ADH2 PE=3 SV=1	tre:TRIREDRAFT_68590/0.0/alcohol dehydrogenase; K13953 alcohol dehydrogenase, propanol-preferring [EC:1.1.1.1]	YMR083w/3e-78/---	G9MF59/0.0/G9MF59_HYPVG Uncharacterized protein OS=Hypocrea virens (strain Gv29-8 / FGSC 10586) GN=TRIVIDRAFT_34930 PE=3 SV=1	PF00107/1.3E-25/Zinc-binding dehydrogenase	biological_process:GO:0055114//oxidation-reduction process;molecular_function:GO:0008270//zinc ion binding;GO:0016491//oxidoreductase activity;	0	411.755	Inf	2.24e-48	1.09e-46	up-regulated
4 vs 5 dpi	WH10004208	gi|629684467|ref|XP_007807529.1|/2.19112e-42/hypothetical protein MAC_01189 [Metarhizium acridum CQMa 102] &gt;gi|322701200|gb|EFY92951.1| hypothetical protein MAC_01189 [Metarhizium acridum CQMa 102]	gi|517316688|emb|HF679027.1|/9e-32/Fusarium fujikuroi IMI 58289 draft genome, chromosome FFUJ_chr05	NA	NA	NA	A0A0B4HLJ7/2e-38/A0A0B4HLJ7_9HYPO Uncharacterized protein (Fragment) OS=Metarhizium brunneum ARSEF 3297 GN=MBR_01626 PE=4 SV=1	NA	NA	0	47.0041	Inf	4.75e-06	2.74e-05	up-regulated
4 vs 5 dpi	WH10004217	gi|927394019|ref|XP_013942855.1|/2.82674e-93/putative ribose 5-phosphate isomerase B [Trichoderma atroviride IMI 206040] &gt;gi|358396128|gb|EHK45515.1| putative ribose 5-phosphate isomerase B [Trichoderma atroviride IMI 206040]	gi|589113552|ref|XM_006968737.1|/7e-93/Trichoderma reesei QM6a galactose-6-phosphate isomerase (TRIREDRAFT_68585), partial mRNA	P0CL19/7e-64/RPIB_COCIM Putative ribose 5-phosphate isomerase OS=Coccidioides immitis (strain RS) GN=CIMG_07932 PE=1 SV=1	tre:TRIREDRAFT_68585/6e-94/galactose-6-phosphate isomerase; K01808 ribose 5-phosphate isomerase B [EC:5.3.1.6]	YPO3353/2e-38/---	A0A024RY78/2e-92/A0A024RY78_HYPJE Uncharacterized protein OS=Trichoderma reesei RUT C-30 GN=M419DRAFT_38814 PE=4 SV=1	PF02502/6.0E-44/Ribose/Galactose Isomerase	biological_process:GO:0005975//carbohydrate metabolic process;molecular_function:GO:0004751//ribose-5-phosphate isomerase activity;	0	44.8644	Inf	8.52e-06	4.76e-05	up-regulated
4 vs 5 dpi	WH10004218	gi|799249980|gb|KJZ78651.1|/0/hypothetical protein HIM_02042 [Hirsutella minnesotensis 3608]	gi|629684454|ref|XM_007809332.1|/0.0/Metarhizium acridum CQMa 102 dihydroxyacetone kinase partial mRNA	O60017/7e-139/DAK_PICAN Dihydroxyacetone kinase OS=Pichia angusta GN=DAK PE=3 SV=1	maw:MAC_01183/0.0/dihydroxyacetone kinase; K00863 triose/dihydroxyacetone kinase / FAD-AMP lyase (cyclizing) [EC:2.7.1.28 2.7.1.29 4.6.1.15]	SPAC22A12.11/3e-131/---	A0A0D9PA35/0.0/A0A0D9PA35_METAN Dihydroxyacetone kinase OS=Metarhizium anisopliae BRIP 53293 GN=H634G_01241 PE=4 SV=1	PF02734/3.9E-41/DAK2 domain	biological_process:GO:0006071//glycerol metabolic process;GO:0016310//phosphorylation;molecular_function:GO:0004371//glycerone kinase activity;GO:0005524//ATP binding;	0	40.8849	Inf	2.53e-05	0.000132305	up-regulated
4 vs 5 dpi	WH10004277	gi|995932673|gb|KXG45376.1|/4.02508e-42/hypothetical protein PGRI_042890 [Penicillium griseofulvum]	gi|211584616|emb|AM920429.1|/5e-36/Penicillium chrysogenum Wisconsin 54-1255 complete genome, contig Pc00c14	NA	NA	NA	B6H5V3/1e-38/B6H5V3_PENCW Pc14g01250 protein OS=Penicillium chrysogenum (strain ATCC 28089 / DSM 1075 / Wisconsin 54-1255) GN=Pc14g01250 PE=4 SV=1	NA	NA	0	32.1678	Inf	0.000274335	0.00121092	up-regulated
4 vs 5 dpi	WH10004625	gi|969884990|gb|KUF02169.1|/0/hypothetical protein TGAM01_03441 [Trichoderma gamsii]	gi|589112180|ref|XM_006968051.1|/0.0/Trichoderma reesei QM6a fructosamine kinase (TRIREDRAFT_5249), partial mRNA	Q8K274/4e-49/KT3K_MOUSE Ketosamine-3-kinase OS=Mus musculus GN=Fn3krp PE=1 SV=2	pte:PTT_11698/8e-111/hypothetical protein; K00921 1-phosphatidylinositol-3-phosphate 5-kinase [EC:2.7.1.150]	slr1563/7e-31/---	G9NWW8/0.0/G9NWW8_HYPAI Uncharacterized protein OS=Hypocrea atroviridis (strain ATCC 20476 / IMI 206040) GN=TRIATDRAFT_39568 PE=4 SV=1	PF03881/5.6E-73/Fructosamine kinase	biological_process:GO:0016310//phosphorylation;molecular_function:GO:0016301//kinase activity;	0	25.2668	Inf	0.00181794	0.00679942	up-regulated
4 vs 5 dpi	WH10005136	gi|996654697|gb|KXH69374.1|/3.58851e-54/hypothetical protein CSAL01_07116 [Colletotrichum salicis]	gi|5829011|emb|AL114392.1|/7e-46/Botrytis cinerea strain T4 cDNA library	NA	NA	NA	A0A0G0AIB4/7e-48/A0A0G0AIB4_TRIHA Uncharacterized protein OS=Trichoderma harzianum GN=THAR02_03217 PE=4 SV=1	NA	NA	0	25.251	Inf	0.00182511	0.00682358	up-regulated
4 vs 5 dpi	WH10005148	gi|596697053|ref|XP_007281841.1|/9.39113e-109/thiopurine s-methyltransferase family protein [Colletotrichum gloeosporioides Nara gc5] &gt;gi|429854078|gb|ELA29109.1| thiopurine s-methyltransferase family protein [Colletotrichum gloeosporioides Nara gc5]	gi|596697052|ref|XM_007281779.1|/1e-109/Colletotrichum gloeosporioides Nara gc5 thiopurine s-methyltransferase family protein (CGGC5_10434), partial mRNA	Q6AWU6/3e-15/HOL3_ARATH Probable thiol methyltransferase 2 OS=Arabidopsis thaliana GN=HOL3 PE=1 SV=1	NA	NA	L2FRQ7/3e-108/L2FRQ7_COLGN Thiopurine s-methyltransferase family protein OS=Colletotrichum gloeosporioides (strain Nara gc5) GN=CGGC5_10434 PE=4 SV=1	PF05724/4.9E-16/Thiopurine S-methyltransferase (TPMT)	molecular_function:GO:0016740//transferase activity;	0	19.5344	Inf	0.00874074	0.027391	up-regulated
4 vs 5 dpi	WH10005671	gi|953405732|ref|XP_014545978.1|/0/Ankyrin repeat-containing domain protein, partial [Metarhizium brunneum ARSEF 3297] &gt;gi|743645694|gb|KID76812.1| Ankyrin repeat-containing domain protein, partial [Metarhizium brunneum ARSEF 3297]	gi|953405731|ref|XM_014690492.1|/0.0/Metarhizium brunneum ARSEF 3297 Ankyrin repeat-containing domain protein partial mRNA	P16157/4e-47/ANK1_HUMAN Ankyrin-1 OS=Homo sapiens GN=ANK1 PE=1 SV=3	maj:MAA_08755/5e-28/Ankyrin repeat-containing domain protein; K10380 ankyrin	all2748/5e-33/---	A0A0B4GAB4/0.0/A0A0B4GAB4_9HYPO Ankyrin repeat-containing domain protein (Fragment) OS=Metarhizium brunneum ARSEF 3297 GN=MBR_03131 PE=4 SV=1	PF12796/1.6E-11/Ankyrin repeats (3 copies)	NA	0	84.2491	Inf	1.83e-10	1.7e-09	up-regulated
4 vs 5 dpi	WH10000119	gi|927422854|ref|XP_013957258.1|/0/hypothetical protein TRIVIDRAFT_230731 [Trichoderma virens Gv29-8] &gt;gi|358385462|gb|EHK23059.1| hypothetical protein TRIVIDRAFT_230731 [Trichoderma virens Gv29-8]	gi|667646946|ref|XM_008597083.1|/0.0/Beauveria bassiana ARSEF 2860 very large low complexity protein partial mRNA	NA	NA	NA	G9MSW2/0.0/G9MSW2_HYPVG Uncharacterized protein OS=Hypocrea virens (strain Gv29-8 / FGSC 10586) GN=TRIVIDRAFT_230731 PE=4 SV=1	PF12340/6.8E-95/Protein of unknown function (DUF3638)	NA	0	55.587	Inf	4.54e-07	2.99e-06	up-regulated
4 vs 5 dpi	WH10000120	NA	gi|667663120|ref|XM_008605170.1|/5e-07/Beauveria bassiana ARSEF 2860 hypothetical protein partial mRNA	NA	NA	NA	NA	NA	NA	0	33.9523	Inf	0.000168339	0.000769665	up-regulated
4 vs 5 dpi	WH10000123	gi|927423384|ref|XP_013957523.1|/1.23031e-58/hypothetical protein TRIVIDRAFT_64258 [Trichoderma virens Gv29-8] &gt;gi|358385693|gb|EHK23289.1| hypothetical protein TRIVIDRAFT_64258 [Trichoderma virens Gv29-8]	gi|596699747|ref|XM_007282269.1|/1e-22/Colletotrichum gloeosporioides Nara gc5 major facilitator superfamily transporter multidrug resistance (CGGC5_1320), partial mRNA	NA	NA	NA	G9MMZ6/4e-58/G9MMZ6_HYPVG Uncharacterized protein OS=Hypocrea virens (strain Gv29-8 / FGSC 10586) GN=TRIVIDRAFT_64258 PE=4 SV=1	NA	NA	0	19.3449	Inf	0.00920432	0.0285944	up-regulated
4 vs 5 dpi	WH10000124	NA	NA	NA	NA	NA	NA	NA	NA	0	58.9033	Inf	1.83e-07	1.26e-06	up-regulated
4 vs 5 dpi	WH10000126	gi|953465625|ref|XP_014576287.1|/2.35746e-138/patatin-like phospholipase, partial [Metarhizium majus ARSEF 297] &gt;gi|743670346|gb|KID97293.1| patatin-like phospholipase, partial [Metarhizium majus ARSEF 297]	gi|953465624|ref|XM_014720801.1|/1e-138/Metarhizium majus ARSEF 297 patatin-like phospholipase partial mRNA	NA	NA	NA	A0A0B4HPP3/7e-138/A0A0B4HPP3_9HYPO Patatin-like phospholipase (Fragment) OS=Metarhizium majus ARSEF 297 GN=MAJ_06780 PE=4 SV=1	NA	NA	0	46.183	Inf	5.93e-06	3.38e-05	up-regulated
4 vs 5 dpi	WH10000128	gi|302890798|ref|XP_003044282.1|/6.36111e-13/hypothetical protein NECHADRAFT_88513 [Nectria haematococca mpVI 77-13-4] &gt;gi|256725204|gb|EEU38569.1| hypothetical protein NECHADRAFT_88513 [Nectria haematococca mpVI 77-13-4]	gi|302890797|ref|XM_003044236.1|/6e-13/Nectria haematococca mpVI 77-13-4 hypothetical protein, mRNA	NA	NA	NA	A0A094DP97/5e-12/A0A094DP97_9PEZI Uncharacterized protein OS=Pseudogymnoascus pannorum VKM F-4515 GN=V496_01259 PE=4 SV=1	NA	NA	0	47.2806	Inf	4.37e-06	2.54e-05	up-regulated
4 vs 5 dpi	WH10000130	gi|927416434|ref|XP_013954048.1|/3.76969e-135/hypothetical protein TRIVIDRAFT_47118 [Trichoderma virens Gv29-8] &gt;gi|358382178|gb|EHK19851.1| hypothetical protein TRIVIDRAFT_47118 [Trichoderma virens Gv29-8]	gi|992091857|ref|XM_015547953.1|/2e-80/Aspergillus nomius NRRL 13137 feruloyl esterase B-1 mRNA	Q4WMR0/3e-78/FAEB2_ASPFU Probable feruloyl esterase B-2 OS=Neosartorya fumigata (strain ATCC MYA-4609 / Af293 / CBS 101355 / FGSC A1100) GN=faeB-2 PE=3 SV=1	pcs:Pc12g08300/8e-81/Pc12g08300; K09252 feruloyl esterase [EC:3.1.1.73]	NA	G9N0G9/1e-134/G9N0G9_HYPVG Carboxylic ester hydrolase OS=Hypocrea virens (strain Gv29-8 / FGSC 10586) GN=TRIVIDRAFT_47118 PE=3 SV=1	PF07519/3.6E-50/Tannase and feruloyl esterase	NA	0	38.5793	Inf	4.75e-05	0.000237467	up-regulated
4 vs 5 dpi	WH10000131	gi|587731232|gb|EXA28948.1|/2.69284e-99/hypothetical protein FOVG_19487 [Fusarium oxysporum f. sp. pisi HDV247]	gi|47132514|gb|AF291909.2|/1e-46/Metarhizium anisopliae recQ family helicase (TAH1) gene, complete cds	NA	NA	NA	W9N885/8e-99/W9N885_FUSOX Uncharacterized protein OS=Fusarium oxysporum f. sp. pisi HDV247 GN=FOVG_19487 PE=4 SV=1	NA	NA	0	94.7111	Inf	1.07e-11	1.09e-10	up-regulated
4 vs 5 dpi	WH10000134	gi|799237353|gb|KJZ67975.1|/1.04736e-52/hypothetical protein HIM_12635 [Hirsutella minnesotensis 3608] &gt;gi|799241554|gb|KJZ70759.1| hypothetical protein HIM_09843 [Hirsutella minnesotensis 3608]	gi|675324091|gb|CP009079.1|/1e-10/Verticillium dahliae JR2 chromosome 2, complete sequence	NA	NA	NA	A0A0F7ZHT6/3e-52/A0A0F7ZHT6_9HYPO Uncharacterized protein OS=Hirsutella minnesotensis 3608 GN=HIM_09843 PE=4 SV=1	NA	NA	0	104.691	Inf	7.17e-13	8.04e-12	up-regulated
4 vs 5 dpi	WH10000139	gi|908390402|gb|KND91040.1|/0/Indoleamine 2,3-dioxygenase [Tolypocladium ophioglossoides CBS 100239]	gi|629693024|ref|XM_007813613.1|/0.0/Metarhizium acridum CQMa 102 indoleamine 2,3-dioxygenase pyrrole 2,3-dioxygenase partial mRNA	P47125/1e-83/I23O_YEAST Indoleamine 2,3-dioxygenase OS=Saccharomyces cerevisiae (strain ATCC 204508 / S288c) GN=BNA2 PE=1 SV=1	maw:MAC_05464/0.0/indoleamine 2,3-dioxygenase pyrrole 2,3-dioxygenase; K00463 indoleamine 2,3-dioxygenase [EC:1.13.11.52]	NA	A0A0L0NBD0/0.0/A0A0L0NBD0_9HYPO Indoleamine 2,3-dioxygenase OS=Tolypocladium ophioglossoides CBS 100239 GN=TOPH_04392 PE=4 SV=1	PF01231/7.4E-133/Indoleamine 2,3-dioxygenase	NA	0	68.7495	Inf	1.25e-08	9.61e-08	up-regulated
4 vs 5 dpi	WH10000169	gi|590048867|gb|EXK76391.1|/1.92476e-91/hypothetical protein FOQG_18870 [Fusarium oxysporum f. sp. raphani 54005]	gi|953466110|ref|XM_014721044.1|/1e-83/Metarhizium majus ARSEF 297 Cerato-platanin partial mRNA	NA	NA	NA	X0B3R6/6e-91/X0B3R6_FUSOX Uncharacterized protein OS=Fusarium oxysporum f. sp. raphani 54005 GN=FOQG_18870 PE=4 SV=1	NA	NA	0	22.4006	Inf	0.00398572	0.0136931	up-regulated
4 vs 5 dpi	WH10000183	gi|666410045|gb|KEY74669.1|/3.72827e-30/hypothetical protein S7711_09896 [Stachybotrys chartarum IBT 7711]	gi|517312918|emb|HF679025.1|/1e-24/Fusarium fujikuroi IMI 58289 draft genome, chromosome FFUJ_chr03	NA	ela:UCREL1_440/1e-06/putative impb mucb samb family protein; K03511 DNA polymerase kappa [EC:2.7.7.7]	NA	A0A084BAU0/1e-29/A0A084BAU0_STACH Uncharacterized protein OS=Stachybotrys chartarum IBT 7711 GN=S7711_09896 PE=4 SV=1	NA	NA	0	97.0562	Inf	5.65e-12	5.85e-11	up-regulated
4 vs 5 dpi	WH10000186	NA	NA	NA	NA	NA	NA	NA	NA	0	24.6431	Inf	0.00215199	0.00789826	up-regulated
4 vs 5 dpi	WH10000187	gi|818165694|gb|KKP05215.1|/0/insulysin [Trichoderma harzianum]	gi|573979861|ref|XM_006667813.1|/0.0/Cordyceps militaris CM01 a-pheromone processing metallopeptidase Ste23 (CCM_02661), partial mRNA	P14735/0.0/IDE_HUMAN Insulin-degrading enzyme OS=Homo sapiens GN=IDE PE=1 SV=4	cmt:CCM_02661/0.0/a-pheromone processing metallopeptidase Ste23; K01408 insulysin [EC:3.4.24.56]	SPACUNK4.12c/0.0/---	A0A0F9XL33/0.0/A0A0F9XL33_TRIHA Insulysin OS=Trichoderma harzianum GN=THAR02_02667 PE=3 SV=1	PF05193/5.9E-16/Peptidase M16 inactive domain	molecular_function:GO:0003824//catalytic activity;GO:0046872//metal ion binding;	0	33.9839	Inf	0.000167025	0.000764736	up-regulated
4 vs 5 dpi	WH10000194	gi|589110609|ref|XP_006967327.1|/5.11417e-78/predicted protein [Trichoderma reesei QM6a] &gt;gi|340516625|gb|EGR46873.1| predicted protein [Trichoderma reesei QM6a]	gi|667650766|ref|XM_008598993.1|/3e-71/Beauveria bassiana ARSEF 2860 dsp1-1-like protein partial mRNA	NA	NA	NA	A0A024S557/9e-77/A0A024S557_HYPJE DUF1752-domain-containing protein OS=Trichoderma reesei RUT C-30 GN=M419DRAFT_101139 PE=4 SV=1	PF11702/7.0E-77/Protein of unknown function (DUF3295)	NA	0	32.8073	Inf	0.000230892	0.00103661	up-regulated
4 vs 5 dpi	WH10000229	gi|835891161|gb|KLU83306.1|/9.53418e-29/hypothetical protein MAPG_02370 [Magnaporthiopsis poae ATCC 64411]	gi|667661676|ref|XM_008604448.1|/2e-23/Beauveria bassiana ARSEF 2860 zinc finger protein partial mRNA	Q03938/2e-12/ZNF90_HUMAN Zinc finger protein 90 OS=Homo sapiens GN=ZNF90 PE=2 SV=3	sla:SERLADRAFT_412816/2e-14/hypothetical protein; K09228 KRAB domain-containing zinc finger protein	NA	A0A0C4DR67/3e-28/A0A0C4DR67_MAGP6 Uncharacterized protein OS=Magnaporthiopsis poae (strain ATCC 64411 / 73-15) GN=MAPG_02370 PE=4 SV=1	PF12171/1.2E-6/Zinc-finger double-stranded RNA-binding	NA	0	46.8305	Inf	4.96e-06	2.85e-05	up-regulated
4 vs 5 dpi	WH10000232	gi|927409399|ref|XP_013950545.1|/2.52435e-43/hypothetical protein TRIVIDRAFT_1173, partial [Trichoderma virens Gv29-8] &gt;gi|358379192|gb|EHK16873.1| hypothetical protein TRIVIDRAFT_1173, partial [Trichoderma virens Gv29-8]	gi|1470089|gb|U62028.1|FSU62028/2e-35/Fusarium solani negative acting factor (naf) mRNA, partial cds	NA	NA	NA	G9NAA7/8e-43/G9NAA7_HYPVG Uncharacterized protein (Fragment) OS=Hypocrea virens (strain Gv29-8 / FGSC 10586) GN=TRIVIDRAFT_1173 PE=4 SV=1	NA	biological_process:GO:0006355//regulation of transcription, DNA-templated;cellular_component:GO:0016020//membrane;	0	70.6366	Inf	7.48e-09	5.9e-08	up-regulated
4 vs 5 dpi	WH10000023	gi|667729246|gb|KFA70078.1|/2.6552e-84/hypothetical protein S40285_03303 [Stachybotrys chlorohalonata IBT 40285]	gi|629701458|ref|XM_007817830.1|/6e-76/Metarhizium acridum CQMa 102 protein-beta-aspartate methyltransferase partial mRNA	Q9URZ1/4e-32/PIMT_SCHPO Probable protein-L-isoaspartate O-methyltransferase OS=Schizosaccharomyces pombe (strain 972 / ATCC 24843) GN=pcm2 PE=3 SV=1	maw:MAC_09681/6e-77/protein-beta-aspartate methyltransferase; K00573 protein-L-isoaspartate(D-aspartate) O-methyltransferase [EC:2.1.1.77]	SPAC869.08/2e-32/---	A0A084R1J3/8e-84/A0A084R1J3_9HYPO Uncharacterized protein OS=Stachybotrys chlorohalonata IBT 40285 GN=S40285_03303 PE=4 SV=1	PF01135/1.7E-28/Protein-L-isoaspartate(D-aspartate) O-methyltransferase (PCMT)	NA	0	29.5701	Inf	0.000557238	0.00232031	up-regulated
4 vs 5 dpi	WH10002434	gi|347976397|ref|XP_003437528.1|/2.23924e-32/unnamed protein product [Podospora anserina S mat+] &gt;gi|170940386|emb|CAP65613.1| unnamed protein product [Podospora anserina S mat+] &gt;gi|681102075|emb|CDP31607.1| Putative protein of unknown function [Podospora anserina S mat+]	gi|347976430|ref|NW_003613579.1|/2e-30/Podospora anserina S mat+ genomic DNA chromosome 6, supercontig 4 >gi|170940073|emb|CU633872.1| Podospora anserina S mat+ genomic DNA chromosome 6, supercontig 4	NA	NA	NA	B2ANJ3/7e-32/B2ANJ3_PODAN Podospora anserina S mat+ genomic DNA chromosome 6, supercontig 4 OS=Podospora anserina (strain S / ATCC MYA-4624 / DSM 980 / FGSC 10383) GN=PODANS_6_11025 PE=4 SV=1	NA	NA	0	21.0426	Inf	0.00576755	0.0189748	up-regulated
4 vs 5 dpi	WH10002477	gi|936414086|gb|KPM42499.1|/0/hypothetical protein AK830_g4034 [Neonectria ditissima]	gi|699031042|emb|HG970335.1|/0.0/Fusarium graminearum chromosome 4, complete genome	NA	NA	NA	G9MKP1/0.0/G9MKP1_HYPVG Uncharacterized protein OS=Hypocrea virens (strain Gv29-8 / FGSC 10586) GN=TRIVIDRAFT_61552 PE=4 SV=1	PF01554/5.3E-7/MatE	biological_process:GO:0006855//drug transmembrane transport;cellular_component:GO:0016021//integral component of membrane;molecular_function:GO:0015297//antiporter activity;GO:0015238//drug transmembrane transporter activity;	0	26.1354	Inf	0.00143219	0.0054705	up-regulated
4 vs 5 dpi	WH10002499	gi|969885879|gb|KUF03053.1|/0/hypothetical protein TGAM01_02515 [Trichoderma gamsii]	gi|927403488|ref|XM_014092115.1|/0.0/Trichoderma atroviride IMI 206040 glycoside hydrolase family 27 protein partial mRNA	Q92451/0.0/AGAL3_HYPJE Alpha-galactosidase 3 OS=Hypocrea jecorina GN=agl3 PE=1 SV=1	tre:TRIREDRAFT_27259/2e-147/glycoside hydrolase family 27; K07407 alpha-galactosidase [EC:3.2.1.22]	NA	G9NI06/0.0/G9NI06_HYPAI Glycoside hydrolase family 27 protein OS=Hypocrea atroviridis (strain ATCC 20476 / IMI 206040) GN=TRIATDRAFT_234784 PE=4 SV=1	PF16499/3.9E-9/Alpha galactosidase A	biological_process:GO:0005975//carbohydrate metabolic process;cellular_component:GO:0005576//extracellular region;molecular_function:GO:0052692//raffinose alpha-galactosidase activity;	0	17.6473	Inf	0.0146899	0.0432668	up-regulated
4 vs 5 dpi	WH10002686	gi|116199753|ref|XP_001225688.1|/1.25976e-11/predicted protein [Chaetomium globosum CBS 148.51] &gt;gi|88179311|gb|EAQ86779.1| predicted protein [Chaetomium globosum CBS 148.51]	gi|91221409|gb|DQ449531.1|/8e-07/Fusarium culmorum hydrophobin 3 precursor, gene, complete cds	NA	NA	NA	A9NIV6/4e-10/A9NIV6_FUSCU Hydrophobin 3 OS=Fusarium culmorum PE=4 SV=1	NA	NA	0	23.8061	Inf	0.00271032	0.00971748	up-regulated
4 vs 5 dpi	WH10002829	gi|799241677|gb|KJZ70862.1|/0/hypothetical protein HIM_09727 [Hirsutella minnesotensis 3608]	gi|296816293|ref|XM_002848438.1|/0.0/Arthroderma otae CBS 113480 chitinase, mRNA	P09805/4e-47/KTXA_KLULA Killer toxin subunits alpha/beta OS=Kluyveromyces lactis (strain ATCC 8585 / CBS 2359 / DSM 70799 / NBRC 1267 / NRRL Y-1140 / WM37) PE=1 SV=1	mrr:Moror_16165/3e-169/class v; K01183 chitinase [EC:3.2.1.14]	VC1073_2/6e-26/---	A0A0F7ZXK1/0.0/A0A0F7ZXK1_9HYPO Uncharacterized protein OS=Hirsutella minnesotensis 3608 GN=HIM_09727 PE=4 SV=1	PF00704/1.8E-62/Glycosyl hydrolases family 18	biological_process:GO:0005975//carbohydrate metabolic process;GO:0006032//chitin catabolic process;molecular_function:GO:0004568//chitinase activity;GO:0008061//chitin binding;	0	58.8954	Inf	1.84e-07	1.26e-06	up-regulated
4 vs 5 dpi	WH10002897	NA	NA	NA	NA	NA	NA	NA	NA	0	24.3667	Inf	0.00232588	0.00848973	up-regulated
4 vs 5 dpi	WH10002943	gi|927430514|ref|XP_013961088.1|/3.89903e-149/hypothetical protein TRIVIDRAFT_207601 [Trichoderma virens Gv29-8] &gt;gi|358389278|gb|EHK26870.1| hypothetical protein TRIVIDRAFT_207601 [Trichoderma virens Gv29-8]	gi|699040812|emb|HG970332.1|/3e-94/Fusarium graminearum chromosome 1, complete genome	Q8C8R3/9e-10/ANK2_MOUSE Ankyrin-2 OS=Mus musculus GN=Ank2 PE=1 SV=2	NA	all2748/2e-07/---	G9MEQ2/1e-148/G9MEQ2_HYPVG Uncharacterized protein OS=Hypocrea virens (strain Gv29-8 / FGSC 10586) GN=TRIVIDRAFT_207601 PE=4 SV=1	PF13606/4.8E-4/Ankyrin repeat	NA	0	28.52	Inf	0.000743268	0.00301219	up-regulated
4 vs 5 dpi	WH10003011	gi|770397233|gb|KJK83203.1|/0/hypothetical protein H634G_01332 [Metarhizium anisopliae BRIP 53293] &gt;gi|770408447|gb|KJK93276.1| hypothetical protein H633G_02812 [Metarhizium anisopliae BRIP 53284]	gi|953414263|ref|XM_014694053.1|/0.0/Metarhizium brunneum ARSEF 3297 plastidic glucose transporter 4 partial mRNA	Q8VZ80/2e-52/PLT5_ARATH Polyol transporter 5 OS=Arabidopsis thaliana GN=PLT5 PE=1 SV=2	wse:WALSEDRAFT_60249/7e-43/general substrate transporter; K08150 MFS transporter, SP family, solute carrier family 2 (myo-inositol transporter), member 13	araE/2e-47/---	A0A0D9PAP7/0.0/A0A0D9PAP7_METAN Uncharacterized protein OS=Metarhizium anisopliae BRIP 53293 GN=H634G_01332 PE=3 SV=1	PF00083/5.6E-78/Sugar (and other) transporter	biological_process:GO:0055085//transmembrane transport;GO:0008643//carbohydrate transport;cellular_component:GO:0016021//integral component of membrane;molecular_function:GO:0022891//substrate-specific transmembrane transporter activity;	0	44.2091	Inf	1.02e-05	5.62e-05	up-regulated
4 vs 5 dpi	WH10003022	gi|908390324|gb|KND90962.1|/8.32604e-122/putative uncharacterized oxidoreductase [Tolypocladium ophioglossoides CBS 100239]	gi|118162015|gb|DQ991508.1|/7e-84/Cercospora nicotianae reductase (CTB6) gene, complete cds	P53111/4e-23/ARI1_YEAST NADPH-dependent aldehyde reductase ARI1 OS=Saccharomyces cerevisiae (strain ATCC 204508 / S288c) GN=ARI1 PE=1 SV=1	cal:CaO19.4309/3e-30/GRE22; one of five C. albicans genes similar to a set of S. cerevisiae reductase-like genes, including stress-induced methylglyoxal reductase GRE2 (YOL151W); K17741 NADPH-dependent methylglyoxal reductase [EC:1.1.1.283]	SPAC513.07/2e-48/---	A0A0D2AQK1/6e-93/A0A0D2AQK1_9PEZI Uncharacterized protein OS=Verruconis gallopava GN=PV09_07189 PE=4 SV=1	PF01370/2.0E-14/NAD dependent epimerase/dehydratase family	NA	0	30.0675	Inf	0.000488007	0.00206014	up-regulated
4 vs 5 dpi	WH10003027	gi|589113087|ref|XP_006968566.1|/0/predicted protein [Trichoderma reesei QM6a] &gt;gi|340515133|gb|EGR45389.1| predicted protein [Trichoderma reesei QM6a]	gi|927414557|ref|XM_014097635.1|/0.0/Trichoderma virens Gv29-8 Non-robosomal peptide synthetase (Tex1), partial mRNA	Q4WVN4/0.0/NRPS8_ASPFU Nonribosomal peptide synthetase 8 OS=Neosartorya fumigata (strain ATCC MYA-4609 / Af293 / CBS 101355 / FGSC A1100) GN=NRPS8 PE=3 SV=1	aor:AOR_1_760134/0.0/AO090102000465; nonribosomal peptide synthase; K18281 brevianamide F synthase	all2643/6e-104/---	A0A024RZM6/0.0/A0A024RZM6_HYPJE Nonribosomal peptide synthetase OS=Trichoderma reesei RUT C-30 GN=M419DRAFT_88360 PE=4 SV=1	PF07993/2.4E-40/Male sterility protein	biological_process:GO:0008152//metabolic process;molecular_function:GO:0003824//catalytic activity;	0	53.4393	Inf	8.16e-07	5.2e-06	up-regulated
4 vs 5 dpi	WH10001700	gi|927388139|ref|XP_013939915.1|/2.37164e-88/hypothetical protein TRIATDRAFT_146083 [Trichoderma atroviride IMI 206040] &gt;gi|358392212|gb|EHK41616.1| hypothetical protein TRIATDRAFT_146083 [Trichoderma atroviride IMI 206040]	gi|953412889|ref|XM_014693366.1|/2e-72/Metarhizium brunneum ARSEF 3297 flavin-binding monooxygenase-like protein partial mRNA	NA	NA	NA	G9P7M5/7e-88/G9P7M5_HYPAI Uncharacterized protein OS=Hypocrea atroviridis (strain ATCC 20476 / IMI 206040) GN=TRIATDRAFT_146083 PE=4 SV=1	NA	cellular_component:GO:0016020//membrane;	0	80.7592	Inf	4.73e-10	4.26e-09	up-regulated
4 vs 5 dpi	WH10001714	gi|729190058|emb|CEJ81401.1|/0/hypothetical protein VHEMI01527 [Torrubiella hemipterigena]	gi|667660046|ref|XM_008603633.1|/0.0/Beauveria bassiana ARSEF 2860 efflux pump antibiotic resistance protein partial mRNA	Q9P6J7/2e-77/YHD3_SCHPO Uncharacterized MFS-type transporter C1683.03c OS=Schizosaccharomyces pombe (strain 972 / ATCC 24843) GN=SPBC1683.03c PE=3 SV=1	lth:KLTH0C03806g/4e-55/KLTH0C03806p; K08165 MFS transporter, DHA2 family, multidrug resistance protein	lin0980/2e-22/---	A0A0A1STA4/0.0/A0A0A1STA4_9HYPO Uncharacterized protein OS=Torrubiella hemipterigena GN=VHEMI01527 PE=4 SV=1	PF07690/1.0E-30/Major Facilitator Superfamily	cellular_component:GO:0016020//membrane;	0	21.8084	Inf	0.00468144	0.015798	up-regulated
4 vs 5 dpi	WH10001786	gi|818160334|gb|KKP00598.1|/0/hypothetical protein THAR02_07285 [Trichoderma harzianum]	gi|697087179|ref|XM_009658207.1|/0.0/Verticillium dahliae VdLs.17 quinate permease partial mRNA	P15325/4e-74/QUTD_EMENI Quinate permease OS=Emericella nidulans (strain FGSC A4 / ATCC 38163 / CBS 112.46 / NRRL 194 / M139) GN=qutD PE=1 SV=2	dha:DEHA2C11374g/5e-51/DEHA2C11374p; K08139 MFS transporter, SP family, sugar:H+ symporter	CAC1339/2e-29/---	A0A0F9XJF3/0.0/A0A0F9XJF3_TRIHA Uncharacterized protein OS=Trichoderma harzianum GN=THAR02_07285 PE=3 SV=1	PF00083/3.9E-16/Sugar (and other) transporter	biological_process:GO:0055085//transmembrane transport;cellular_component:GO:0016021//integral component of membrane;molecular_function:GO:0022891//substrate-specific transmembrane transporter activity;	0	71.1024	Inf	6.6e-09	5.27e-08	up-regulated
4 vs 5 dpi	WH10001818	gi|531865517|gb|EQL02412.1|/3.12359e-49/hypothetical protein OCS_01884 [Ophiocordyceps sinensis CO18]	gi|325974234|emb|FQ790327.1|/1e-18/Botryotinia fuckeliana T4 SuperContig_13_1 genomic supercontig	NA	NA	NA	T5AKX8/9e-49/T5AKX8_OPHSC Uncharacterized protein OS=Ophiocordyceps sinensis (strain Co18 / CGMCC 3.14243) GN=OCS_01884 PE=4 SV=1	NA	NA	0	1554.3	Inf	8.23e-170	3.63e-167	up-regulated
4 vs 5 dpi	WH10001894	NA	NA	NA	NA	NA	NA	NA	NA	0	41.3034	Inf	2.25e-05	0.000119064	up-regulated
4 vs 5 dpi	WH10001974	gi|927426328|ref|XP_013958995.1|/0/hypothetical protein TRIVIDRAFT_190045 [Trichoderma virens Gv29-8] &gt;gi|358387199|gb|EHK24794.1| hypothetical protein TRIVIDRAFT_190045 [Trichoderma virens Gv29-8]	gi|761852645|ref|XM_007819214.2|/0.0/Metarhizium robertsii ARSEF 23 Cytochrome P450 CYP620C3 mRNA	B8NHY4/4e-112/ORDA_ASPFN O-methylsterigmatocystin oxidoreductase OS=Aspergillus flavus (strain ATCC 200026 / FGSC A1120 / NRRL 3357 / JCM 12722 / SRRC 167) GN=ordA PE=2 SV=1	afv:AFLA_139200/8e-112/aflQ/ ordA/ ord-1/ oxidoreductase/ cytochrome P450 monooxigenase; K17651 aflatoxin B synthase [EC:1.14.13.175]	BH0579/4e-18/---	G9MKP7/0.0/G9MKP7_HYPVG Uncharacterized protein OS=Hypocrea virens (strain Gv29-8 / FGSC 10586) GN=TRIVIDRAFT_190045 PE=3 SV=1	PF00067/6.0E-69/Cytochrome P450	molecular_function:GO:0016491//oxidoreductase activity;GO:0046872//metal ion binding;	0	19.6212	Inf	0.00855316	0.0268727	up-regulated
4 vs 5 dpi	WH10002000	gi|927421824|ref|XP_013956743.1|/4.4811e-40/hypothetical protein TRIVIDRAFT_221797 [Trichoderma virens Gv29-8] &gt;gi|358384929|gb|EHK22526.1| hypothetical protein TRIVIDRAFT_221797 [Trichoderma virens Gv29-8]	gi|937638379|gb|KT630126.1|/1e-35/Metarhizium acridum MAT1-2-3 gene, complete cds	NA	NA	NA	G9MQZ9/1e-39/G9MQZ9_HYPVG Uncharacterized protein OS=Hypocrea virens (strain Gv29-8 / FGSC 10586) GN=TRIVIDRAFT_221797 PE=4 SV=1	NA	NA	0	21.6821	Inf	0.00485255	0.016313	up-regulated
4 vs 5 dpi	WH10002016	gi|171681232|ref|XP_001905560.1|/1.01107e-87/hypothetical protein [Podospora anserina S mat+] &gt;gi|170940574|emb|CAP65802.1| unnamed protein product [Podospora anserina S mat+] &gt;gi|681103403|emb|CDP32861.1| Putative hydrolase [Podospora anserina S mat+]	gi|636767628|ref|XM_008087797.1|/1e-65/Glarea lozoyensis ATCC 20868 alpha/beta-Hydrolase mRNA	P34913/2e-32/HYES_HUMAN Bifunctional epoxide hydrolase 2 OS=Homo sapiens GN=EPHX2 PE=1 SV=2	afm:AFUA_2G14860/5e-42/epoxide hydrolase (EC:3.3.2.9); K01253 microsomal epoxide hydrolase [EC:3.3.2.9]	AGc3327A/4e-17/---	B2APA8/3e-87/B2APA8_PODAN Podospora anserina S mat+ genomic DNA chromosome 7, supercontig 3 OS=Podospora anserina (strain S / ATCC MYA-4624 / DSM 980 / FGSC 10383) GN=PODANS_7_40 PE=4 SV=1	PF00561/1.4E-24/alpha/beta hydrolase fold	NA	0	44.3274	Inf	9.87e-06	5.46e-05	up-regulated
4 vs 5 dpi	WH10002093	gi|996617566|gb|KXH50687.1|/4.55793e-26/hypothetical protein CSIM01_01536 [Colletotrichum simmondsii]	gi|134079532|emb|AM270246.1|/6e-21/Aspergillus niger contig An11c0290, genomic contig	NA	NA	NA	A0A0F7TUZ2/2e-24/A0A0F7TUZ2_9EURO Uncharacterized protein OS=Penicillium brasilianum GN=PMG11_08272 PE=4 SV=1	NA	NA	0	104.463	Inf	7.55e-13	8.44e-12	up-regulated
4 vs 5 dpi	WH10002130	gi|589104251|ref|XP_006964148.1|/3.21979e-128/predicted protein [Trichoderma reesei QM6a] &gt;gi|340519547|gb|EGR49785.1| predicted protein [Trichoderma reesei QM6a] &gt;gi|572280280|gb|ETS03377.1| hypothetical protein M419DRAFT_75354 [Trichoderma reesei RUT C-30]	gi|517322946|emb|HF679031.1|/7e-76/Fusarium fujikuroi IMI 58289 draft genome, chromosome FFUJ_chr09	NA	NA	NA	A0A024SGU1/1e-127/A0A024SGU1_HYPJE Uncharacterized protein OS=Trichoderma reesei RUT C-30 GN=M419DRAFT_75354 PE=4 SV=1	NA	NA	0	17.3156	Inf	0.0160978	0.0468591	up-regulated
4 vs 5 dpi	WH10002131	gi|908393281|gb|KND93892.1|/1.81532e-87/hypothetical protein TOPH_01695 [Tolypocladium ophioglossoides CBS 100239]	gi|170947485|emb|CU633438.1|/1e-61/Podospora anserina S mat+ genomic DNA chromosome 1, supercontig 1	NA	NA	NA	A0A0L0NIC8/6e-87/A0A0L0NIC8_9HYPO Uncharacterized protein OS=Tolypocladium ophioglossoides CBS 100239 GN=TOPH_01695 PE=4 SV=1	NA	NA	0	39.1399	Inf	4.07e-05	0.0002064	up-regulated
4 vs 5 dpi	WH10002227	gi|908386949|gb|KND87674.1|/0/Heterokaryon incompatibility protein 6, OR allele [Tolypocladium ophioglossoides CBS 100239]	gi|629693798|ref|XM_007814000.1|/0.0/Metarhizium acridum CQMa 102 heterokaryon incompatibility protein partial mRNA	Q9UV10/2e-28/HET6_NEUCR Heterokaryon incompatibility protein 6, OR allele OS=Neurospora crassa (strain ATCC 24698 / 74-OR23-1A / CBS 708.71 / DSM 1257 / FGSC 987) GN=het-6 PE=4 SV=1	ela:UCREL1_5052/3e-06/putative 54s ribosomal protein l17 protein; K17427 large subunit ribosomal protein L46	NA	A0A0L0N0Y3/0.0/A0A0L0N0Y3_9HYPO Heterokaryon incompatibility protein 6, OR allele OS=Tolypocladium ophioglossoides CBS 100239 GN=TOPH_07678 PE=4 SV=1	PF06985/2.0E-20/Heterokaryon incompatibility protein (HET)	NA	0	17.2604	Inf	0.0163219	0.0474687	up-regulated
4 vs 5 dpi	WH10002283	gi|818167287|gb|KKP06652.1|/0/hypothetical protein THAR02_01249 [Trichoderma harzianum]	gi|629697824|ref|XM_007816013.1|/0.0/Metarhizium acridum CQMa 102 Mechanosensitive ion channel family protein partial mRNA	O74839/5e-130/YC1B_SCHPO Uncharacterized MscS family protein C1183.11 OS=Schizosaccharomyces pombe (strain 972 / ATCC 24843) GN=SPCC1183.11 PE=1 SV=1	NA	SPCC1183.11/3e-130/---	A0A0G0A2V5/0.0/A0A0G0A2V5_TRIHA Uncharacterized protein OS=Trichoderma harzianum GN=THAR02_01249 PE=4 SV=1	PF00924/4.7E-18/Mechanosensitive ion channel	biological_process:GO:0006874//cellular calcium ion homeostasis;GO:0070588//calcium ion transmembrane transport;GO:0006884//cell volume homeostasis;cellular_component:GO:0016021//integral component of membrane;GO:0097038//perinuclear endoplasmic reticulum;molecular_function:GO:0015275//stretch-activated, cation-selective, calcium channel activity;GO:0005509//calcium ion binding;	0	102.37	Inf	1.33e-12	1.45e-11	up-regulated
4 vs 5 dpi	WH10005697	gi|302892945|ref|XP_003045354.1|/0/predicted protein [Nectria haematococca mpVI 77-13-4] &gt;gi|256726279|gb|EEU39641.1| predicted protein [Nectria haematococca mpVI 77-13-4]	gi|615449318|ref|XM_007594207.1|/0.0/Colletotrichum fioriniae PJ7 phosphate-repressible phosphate permease mRNA	P15710/0.0/PHO4_NEUCR Phosphate-repressible phosphate permease pho-4 OS=Neurospora crassa (strain ATCC 24698 / 74-OR23-1A / CBS 708.71 / DSM 1257 / FGSC 987) GN=pho-4 PE=1 SV=1	mgr:MGG_03348/0.0/phosphate-repressible phosphate permease; K14640 solute carrier family 20 (sodium-dependent phosphate transporter)	YBR296c/2e-145/---	A0A010RVC9/0.0/A0A010RVC9_9PEZI Phosphate-repressible phosphate permease OS=Colletotrichum fioriniae PJ7 GN=CFIO01_00598 PE=4 SV=1	PF01384/1.4E-124/Phosphate transporter family	biological_process:GO:0055085//transmembrane transport;GO:0006817//phosphate ion transport;cellular_component:GO:0016021//integral component of membrane;molecular_function:GO:0005315//inorganic phosphate transmembrane transporter activity;	0	434.526	Inf	5.93e-51	3.23e-49	up-regulated
4 vs 5 dpi	WH10005762	gi|759210748|gb|KIV88091.1|/0/hypothetical protein PV10_09018 [Exophiala mesophila]	gi|134083052|emb|AM270360.1|/1e-54/Aspergillus niger contig An16c0080, genomic contig	NA	NA	NA	A0A0D1XIU9/0.0/A0A0D1XIU9_9EURO Uncharacterized protein OS=Exophiala mesophila GN=PV10_09018 PE=4 SV=1	PF11951/2.9E-30/Fungal specific transcription factor domain	NA	0	24.1693	Inf	0.00245398	0.00890703	up-regulated
4 vs 5 dpi	WH10005789	NA	NA	NA	NA	NA	NA	NA	NA	0	177.973	Inf	1.81e-21	3.26e-20	up-regulated
4 vs 5 dpi	WH10005865	gi|821082936|gb|KKY36382.1|/5.57117e-50/putative ankyrin repeat protein [Diaporthe ampelina]	gi|636747488|ref|XM_008077727.1|/1e-48/Glarea lozoyensis ATCC 20868 Ankyrin repeat-containing protein mRNA	NA	NA	NA	S3EEC1/1e-47/S3EEC1_GLAL2 Ankyrin repeat-containing protein OS=Glarea lozoyensis (strain ATCC 20868 / MF5171) GN=GLAREA_08766 PE=4 SV=1	NA	NA	0	22.4085	Inf	0.00397788	0.013671	up-regulated
4 vs 5 dpi	WH10005915	gi|629683639|ref|XP_007807115.1|/2.32142e-100/putative chloroperoxidase [Metarhizium acridum CQMa 102] &gt;gi|322701242|gb|EFY92992.1| putative chloroperoxidase [Metarhizium acridum CQMa 102]	gi|953465512|ref|XM_014720745.1|/1e-95/Metarhizium majus ARSEF 297 Chloroperoxidase partial mRNA	P04963/4e-12/PRXC_LEPFU Chloroperoxidase OS=Leptoxyphium fumago GN=CPO PE=1 SV=3	NA	NA	A0A0B2WQ47/1e-98/A0A0B2WQ47_9HYPO Chloroperoxidase OS=Metarhizium album ARSEF 1941 GN=MAM_05996 PE=4 SV=1	PF01328/1.9E-11/Peroxidase, family 2	NA	0	52.8945	Inf	9.46e-07	5.98e-06	up-regulated
4 vs 5 dpi	WH10006031	gi|927412036|ref|XP_013951849.1|/9.42438e-57/hypothetical protein TRIVIDRAFT_205390 [Trichoderma virens Gv29-8] &gt;gi|358379971|gb|EHK17650.1| hypothetical protein TRIVIDRAFT_205390 [Trichoderma virens Gv29-8]	gi|517318535|emb|HF679028.1|/2e-30/Fusarium fujikuroi IMI 58289 draft genome, chromosome FFUJ_chr06	NA	NA	NA	G9N688/3e-56/G9N688_HYPVG Uncharacterized protein OS=Hypocrea virens (strain Gv29-8 / FGSC 10586) GN=TRIVIDRAFT_205390 PE=4 SV=1	NA	NA	0	21.5242	Inf	0.00506972	0.0169843	up-regulated
4 vs 5 dpi	WH10006193	gi|927386435|ref|XP_013939063.1|/0/cytochrome P450 [Trichoderma atroviride IMI 206040] &gt;gi|358391187|gb|EHK40591.1| cytochrome P450 [Trichoderma atroviride IMI 206040]	gi|927386434|ref|XM_014083588.1|/0.0/Trichoderma atroviride IMI 206040 cytochrome P450 partial mRNA	Q9Y758/9e-111/CP52M_DEBHN Cytochrome P450 52A13 OS=Debaryomyces hansenii GN=CYP52A13 PE=2 SV=1	pic:PICST_35590/6e-100/ALK2; n-alkane inducible cytochrome P- 450 (EC:1.14.14.1); K00493 unspecific monooxygenase [EC:1.14.14.1]	BH0579/1e-33/---	G9P640/0.0/G9P640_HYPAI Cytochrome P450 OS=Hypocrea atroviridis (strain ATCC 20476 / IMI 206040) GN=TRIATDRAFT_130690 PE=3 SV=1	PF00067/2.9E-61/Cytochrome P450	biological_process:GO:0055114//oxidation-reduction process;molecular_function:GO:0016705//oxidoreductase activity, acting on paired donors, with incorporation or reduction of molecular oxygen;GO:0005506//iron ion binding;GO:0004497//monooxygenase activity;GO:0020037//heme binding;	0	23.8692	Inf	0.00266799	0.00957988	up-regulated
4 vs 5 dpi	WH10006444	gi|119500672|ref|XP_001267093.1|/2.41258e-150/hypothetical protein NFIA_106850 [Neosartorya fischeri NRRL 181] &gt;gi|119415258|gb|EAW25196.1| hypothetical protein NFIA_106850 [Neosartorya fischeri NRRL 181]	gi|170940748|emb|CU633895.1|/1e-41/Podospora anserina S mat+ genomic DNA chromosome 4, supercontig 4	NA	NA	NA	A0A0K8L5S4/5e-134/A0A0K8L5S4_9EURO Uncharacterized protein OS=Neosartorya udagawae GN=AUD_2580 PE=4 SV=1	NA	NA	0	32.4126	Inf	0.000255833	0.00113545	up-regulated
4 vs 5 dpi	WH10006445	gi|119500670|ref|XP_001267092.1|/0/glycosyl hydrolase, family 18, putative [Neosartorya fischeri NRRL 181] &gt;gi|119415257|gb|EAW25195.1| glycosyl hydrolase, family 18, putative [Neosartorya fischeri NRRL 181]	gi|296803574|ref|XM_002842594.1|/0.0/Arthroderma otae CBS 113480 chitinase, mRNA	P09805/2e-103/KTXA_KLULA Killer toxin subunits alpha/beta OS=Kluyveromyces lactis (strain ATCC 8585 / CBS 2359 / DSM 70799 / NBRC 1267 / NRRL Y-1140 / WM37) PE=1 SV=1	nfi:NFIA_038160/0.0/class V chitinase Chi100; K01183 chitinase [EC:3.2.1.14]	BH0916_1/4e-17/---	A0A0K8L7C9/0.0/A0A0K8L7C9_9EURO Killer toxin subunits alpha/beta OS=Neosartorya udagawae GN=AUD_2579 PE=4 SV=1	PF01476/0.0039/LysM domain	biological_process:GO:0006032//chitin catabolic process;GO:0005975//carbohydrate metabolic process;GO:0016998//cell wall macromolecule catabolic process;molecular_function:GO:0008061//chitin binding;GO:0004568//chitinase activity;	0	339.839	Inf	3.55e-40	1.24e-38	up-regulated
4 vs 5 dpi	WH10006506	gi|572275868|gb|ETR99236.1|/4.85395e-37/hypothetical protein M419DRAFT_37700 [Trichoderma reesei RUT C-30]	gi|589111704|ref|XM_006967813.1|/4e-37/Trichoderma reesei QM6a predicted protein (TRIREDRAFT_110151), partial mRNA	NA	NA	NA	A0A024S4U7/1e-36/A0A024S4U7_HYPJE Uncharacterized protein OS=Trichoderma reesei RUT C-30 GN=M419DRAFT_37700 PE=4 SV=1	NA	NA	0	21.4295	Inf	0.00519105	0.0173548	up-regulated
4 vs 5 dpi	WH10006568	gi|927411162|ref|XP_013951412.1|/0/hypothetical protein TRIVIDRAFT_88460 [Trichoderma virens Gv29-8] &gt;gi|358379534|gb|EHK17214.1| hypothetical protein TRIVIDRAFT_88460 [Trichoderma virens Gv29-8]	gi|589111738|ref|XM_006967830.1|/0.0/Trichoderma reesei QM6a proteinase T-like protein (TRIREDRAFT_123234), mRNA	P29138/0.0/CUDP_METAN Cuticle-degrading protease OS=Metarhizium anisopliae GN=PR1 PE=1 SV=1	ani:AN5558.2/6e-104/similar to alkaline protease; K18549 oryzin [EC:3.4.21.63]	SPAC4A8.04/2e-88/---	G9N8A5/0.0/G9N8A5_HYPVG Uncharacterized protein OS=Hypocrea virens (strain Gv29-8 / FGSC 10586) GN=TRIVIDRAFT_88460 PE=3 SV=1	PF05922/6.9E-13/Peptidase inhibitor I9	biological_process:GO:0006508//proteolysis;molecular_function:GO:0004252//serine-type endopeptidase activity;	0	1570.97	Inf	1.75e-171	8.07e-169	up-regulated
4 vs 5 dpi	WH10006585	gi|818162911|gb|KKP02770.1|/6.44355e-11/hypothetical protein THAR02_05159 [Trichoderma harzianum]	gi|927411325|ref|XM_014096019.1|/5e-08/Trichoderma virens Gv29-8 hypothetical protein mRNA	NA	NA	NA	A0A0F9XDW7/2e-10/A0A0F9XDW7_TRIHA Uncharacterized protein OS=Trichoderma harzianum GN=THAR02_05159 PE=4 SV=1	NA	NA	0	46.254	Inf	5.82e-06	3.33e-05	up-regulated
4 vs 5 dpi	WH10006682	gi|927417064|ref|XP_013954363.1|/0/hypothetical protein TRIVIDRAFT_47944 [Trichoderma virens Gv29-8] &gt;gi|358382498|gb|EHK20170.1| hypothetical protein TRIVIDRAFT_47944 [Trichoderma virens Gv29-8]	gi|589105536|ref|XM_006964729.1|/0.0/Trichoderma reesei QM6a high affinity methionine permease (TRIREDRAFT_60144), partial mRNA	P50276/2e-88/MUP1_YEAST High-affinity methionine permease OS=Saccharomyces cerevisiae (strain ATCC 204508 / S288c) GN=MUP1 PE=1 SV=1	cthr:CTHT_0022590/1e-53/phosphatidylinositol 4-kinase-like protein; K19801 phosphatidylinositol 4-kinase B [EC:2.7.1.67]	YGR055w/9e-89/---	G9MZW4/0.0/G9MZW4_HYPVG Uncharacterized protein OS=Hypocrea virens (strain Gv29-8 / FGSC 10586) GN=TRIVIDRAFT_47944 PE=4 SV=1	PF13520/1.6E-66/Amino acid permease	biological_process:GO:0003333//amino acid transmembrane transport;cellular_component:GO:0016021//integral component of membrane;molecular_function:GO:0015171//amino acid transmembrane transporter activity;	0	34.8129	Inf	0.000132911	0.000618466	up-regulated
4 vs 5 dpi	WH10006740	gi|927416982|ref|XP_013954322.1|/0/hypothetical protein TRIVIDRAFT_209780 [Trichoderma virens Gv29-8] &gt;gi|358382457|gb|EHK20129.1| hypothetical protein TRIVIDRAFT_209780 [Trichoderma virens Gv29-8]	gi|927389078|ref|XM_014084910.1|/0.0/Trichoderma atroviride IMI 206040 acyl-CoA synthetase mRNA	Q8H151/1e-22/AAE13_ARATH Malonate--CoA ligase OS=Arabidopsis thaliana GN=AAE13 PE=1 SV=1	maj:MAA_04958/3e-119/acyl-CoA synthetase; K18660 malonyl-CoA/methylmalonyl-CoA synthetase [EC:6.2.1.-]	SSO1903/2e-13/---	G9MZS3/0.0/G9MZS3_HYPVG Uncharacterized protein OS=Hypocrea virens (strain Gv29-8 / FGSC 10586) GN=TRIVIDRAFT_209780 PE=4 SV=1	PF00501/1.3E-42/AMP-binding enzyme	NA	0	107.194	Inf	3.62e-13	4.12e-12	up-regulated
4 vs 5 dpi	WH10006797	gi|799242101|gb|KJZ71217.1|/2.46335e-123/hypothetical protein HIM_09360 [Hirsutella minnesotensis 3608]	gi|596710315|ref|XM_007284222.1|/7e-99/Colletotrichum gloeosporioides Nara gc5 quinone oxidoreductase (CGGC5_12380), partial mRNA	Q03102/6e-38/YMN1_YEAST Uncharacterized membrane protein YML131W OS=Saccharomyces cerevisiae (strain ATCC 204508 / S288c) GN=YML131W PE=1 SV=1	mbe:MBM_07393/1e-80/NADP-dependent leukotriene B4 12-hydroxydehydrogenase; K07119 uncharacterized protein	PA1648/4e-46/---	A0A0B7K5L6/3e-123/A0A0B7K5L6_BIOOC Uncharacterized protein OS=Bionectria ochroleuca GN=BN869_000008721_1 PE=4 SV=1	PF16884/3.4E-41/N-terminal domain of oxidoreductase	NA	0	81.6277	Inf	3.75e-10	3.39e-09	up-regulated
4 vs 5 dpi	WH10006798	gi|119474209|ref|XP_001258980.1|/4.15785e-81/fungal specific transcription factor, putative [Neosartorya fischeri NRRL 181] &gt;gi|119407133|gb|EAW17083.1| fungal specific transcription factor, putative [Neosartorya fischeri NRRL 181]	gi|596715277|ref|XM_007285127.1|/1e-79/Colletotrichum gloeosporioides Nara gc5 C6 transcription factor (CGGC5_250), partial mRNA	P52959/8e-38/CTF1B_FUSSO Cutinase transcription factor 1 beta OS=Fusarium solani subsp. pisi GN=CTF1-BETA PE=2 SV=1	pbl:PAAG_05745/4e-23/acetamidase regulatory protein; K09244 transcriptional regulatory protein AMDR	NA	A0A094HLE3/3e-80/A0A094HLE3_9PEZI Uncharacterized protein OS=Pseudogymnoascus pannorum VKM F-4520 GN=V502_05445 PE=4 SV=1	PF04082/1.5E-25/Fungal specific transcription factor domain	NA	0	24.1219	Inf	0.00248313	0.00899264	up-regulated
4 vs 5 dpi	WH10008237	gi|953463389|ref|XP_014575169.1|/5.39358e-116/serine proteinase, partial [Metarhizium majus ARSEF 297] &gt;gi|743669206|gb|KID96175.1| serine proteinase, partial [Metarhizium majus ARSEF 297]	gi|953463388|ref|XM_014719683.1|/1e-116/Metarhizium majus ARSEF 297 serine proteinase partial mRNA	P0CW96/2e-12/WAPP_COCP7 Wall-associated proteinase OS=Coccidioides posadasii (strain C735) GN=CPC735_016940 PE=1 SV=1	NA	NA	A0A0B4H923/2e-115/A0A0B4H923_9HYPO Serine proteinase (Fragment) OS=Metarhizium majus ARSEF 297 GN=MAJ_07865 PE=4 SV=1	NA	NA	0	330.419	Inf	4.2e-39	1.42e-37	up-regulated
4 vs 5 dpi	WH10008240	gi|818165910|gb|KKP05408.1|/2.52479e-46/hypothetical protein THAR02_02513 [Trichoderma harzianum]	gi|83775803|dbj|AP007175.1|/7e-17/Aspergillus oryzae RIB40 DNA, SC010	NA	NA	NA	A0A0F9XZT1/8e-46/A0A0F9XZT1_TRIHA Uncharacterized protein OS=Trichoderma harzianum GN=THAR02_02513 PE=4 SV=1	NA	NA	0	131.664	Inf	4.79e-16	6.61e-15	up-regulated
4 vs 5 dpi	WH10008241	gi|818165911|gb|KKP05409.1|/0/hypothetical protein THAR02_02514 [Trichoderma harzianum]	gi|699031042|emb|HG970335.1|/0.0/Fusarium graminearum chromosome 4, complete genome	NA	NA	NA	A0A0G0AKZ0/0.0/A0A0G0AKZ0_TRIHA Uncharacterized protein OS=Trichoderma harzianum GN=THAR02_02514 PE=4 SV=1	NA	NA	0	254.295	Inf	2.44e-30	6.39e-29	up-regulated
4 vs 5 dpi	WH10008242	gi|924821917|gb|KOS19871.1|/0/hypothetical protein ESCO_005589 [Escovopsis weberi]	gi|681099175|emb|FO904940.1|/0.0/Podospora anserina genomic DNA, chromosome 5	NA	NA	NA	A0A0M8N4T8/0.0/A0A0M8N4T8_9HYPO Uncharacterized protein OS=Escovopsis weberi GN=ESCO_005589 PE=4 SV=1	NA	NA	0	278.061	Inf	4.4e-33	1.26e-31	up-regulated
4 vs 5 dpi	WH10008247	gi|927421802|ref|XP_013956732.1|/0/hypothetical protein TRIVIDRAFT_29113 [Trichoderma virens Gv29-8] &gt;gi|358384917|gb|EHK22514.1| hypothetical protein TRIVIDRAFT_29113 [Trichoderma virens Gv29-8]	gi|189196487|ref|XM_001934547.1|/1e-177/Pyrenophora tritici-repentis Pt-1C-BFP oxidoreductase domain containing protein, mRNA	Q9SZ83/4e-20/Y4967_ARATH Uncharacterized oxidoreductase At4g09670 OS=Arabidopsis thaliana GN=At4g09670 PE=1 SV=1	cnb:CNBI3670/7e-08/hypothetical protein; K00010 myo-inositol 2-dehydrogenase / D-chiro-inositol 1-dehydrogenase [EC:1.1.1.18 1.1.1.369]	CAP0135/1e-30/---	G9MQY6/0.0/G9MQY6_HYPVG Uncharacterized protein OS=Hypocrea virens (strain Gv29-8 / FGSC 10586) GN=TRIVIDRAFT_29113 PE=4 SV=1	PF01408/3.3E-19/Oxidoreductase family, NAD-binding Rossmann fold	biological_process:GO:0055114//oxidation-reduction process;molecular_function:GO:0016491//oxidoreductase activity;	0	83.333	Inf	2.37e-10	2.18e-09	up-regulated
4 vs 5 dpi	WH10008267	gi|407259496|gb|AFT91380.1|/4.30833e-168/EcdI [Aspergillus rugulosus]	gi|636752220|ref|XM_008080093.1|/1e-144/Glarea lozoyensis ATCC 20868 Acetyl-CoA synthetase-like protein mRNA	Q9M0X9/2e-51/4CLL7_ARATH 4-coumarate--CoA ligase-like 7 OS=Arabidopsis thaliana GN=4CLL7 PE=1 SV=1	afm:AFUA_1G13110/1e-34/4-coumarate-CoA ligase (EC:6.2.1.12); K01904 4-coumarate--CoA ligase [EC:6.2.1.12]	PAE1379/2e-41/---	K0E2F3/1e-167/K0E2F3_9EURO EcdI OS=Aspergillus rugulosus GN=ecdI PE=4 SV=1	PF00501/5.0E-44/AMP-binding enzyme	NA	0	30.4545	Inf	0.000437324	0.00186256	up-regulated
4 vs 5 dpi	WH10008274	gi|530470169|gb|EQB51186.1|/1.05868e-171/short-chain dehydrogenase [Colletotrichum gloeosporioides Cg-14]	gi|261206247|ref|XM_002627815.1|/1e-124/Ajellomyces dermatitidis SLH14081 short-chain dehydrogenase, mRNA	O74959/7e-45/YJCD_SCHPO Uncharacterized oxidoreductase C736.13 OS=Schizosaccharomyces pombe (strain 972 / ATCC 24843) GN=SPCC736.13 PE=3 SV=1	dha:DEHA2C15202g/9e-61/DEHA2C15202p; K00218 protochlorophyllide reductase [EC:1.3.1.33]	VNG0479G/9e-28/---	T0LI07/3e-171/T0LI07_COLGC Short-chain dehydrogenase OS=Colletotrichum gloeosporioides (strain Cg-14) GN=CGLO_09282 PE=4 SV=1	PF00106/1.5E-19/short chain dehydrogenase	NA	0	427.688	Inf	3.56e-50	1.88e-48	up-regulated
4 vs 5 dpi	WH10008424	gi|927424554|ref|XP_013958108.1|/0/hypothetical protein TRIVIDRAFT_45439 [Trichoderma virens Gv29-8] &gt;gi|358386311|gb|EHK23907.1| hypothetical protein TRIVIDRAFT_45439 [Trichoderma virens Gv29-8]	gi|761841714|ref|XM_007820173.2|/0.0/Metarhizium robertsii ARSEF 23 immunoglobulin I-set domain-containing protein mRNA	NA	mrr:Moror_6631/0.0/ccr4-not complex component; K12604 CCR4-NOT transcription complex subunit 1	NA	G9MPV7/0.0/G9MPV7_HYPVG Uncharacterized protein OS=Hypocrea virens (strain Gv29-8 / FGSC 10586) GN=TRIVIDRAFT_45439 PE=4 SV=1	PF15979/1.5E-130/Glycosyl hydrolase family 115	NA	0	63.0724	Inf	5.86e-08	4.22e-07	up-regulated
4 vs 5 dpi	WH10008437	gi|589109567|ref|XP_006966806.1|/1.9385e-39/predicted protein [Trichoderma reesei QM6a] &gt;gi|340516978|gb|EGR47224.1| predicted protein [Trichoderma reesei QM6a]	gi|517318535|emb|HF679028.1|/4e-20/Fusarium fujikuroi IMI 58289 draft genome, chromosome FFUJ_chr06	NA	NA	NA	A0A024S6J1/1e-38/A0A024S6J1_HYPJE Uncharacterized protein (Fragment) OS=Trichoderma reesei RUT C-30 GN=M419DRAFT_56134 PE=4 SV=1	NA	NA	0	25.8511	Inf	0.00155097	0.00588712	up-regulated
4 vs 5 dpi	WH10008579	NA	NA	NA	NA	NA	NA	NA	NA	0	26.5538	Inf	0.00127906	0.00494005	up-regulated
4 vs 5 dpi	WH10008605	gi|927423996|ref|XP_013957829.1|/7.77248e-172/hypothetical protein TRIVIDRAFT_63956 [Trichoderma virens Gv29-8] &gt;gi|358386019|gb|EHK23615.1| hypothetical protein TRIVIDRAFT_63956 [Trichoderma virens Gv29-8]	gi|145583576|emb|AM294976.1|/1e-168/Hypocrea lixii mRNA for metallo-endopeptidase (p7455 gene)	E3QWD3/6e-134/NPIIA_COLGM Neutral protease 2 homolog MGG_10927 OS=Colletotrichum graminicola (strain M1.001 / M2 / FGSC 10212) GN=GLRG_10315 PE=3 SV=1	ncr:NCU05071/1e-141/metallo-endopeptidase; K19305 deuterolysin [EC:3.4.24.39]	NA	G9MP13/2e-171/G9MP13_HYPVG Neutral protease 2 OS=Hypocrea virens (strain Gv29-8 / FGSC 10586) GN=TRIVIDRAFT_63956 PE=3 SV=1	PF02102/4.3E-87/Deuterolysin metalloprotease (M35) family	biological_process:GO:0006508//proteolysis;cellular_component:GO:0005576//extracellular region;molecular_function:GO:0004222//metalloendopeptidase activity;GO:0046872//metal ion binding;	0	19.1239	Inf	0.00976936	0.0301313	up-regulated
4 vs 5 dpi	WH10008765	gi|927424346|ref|XP_013958004.1|/0/hypothetical protein TRIVIDRAFT_83136 [Trichoderma virens Gv29-8] &gt;gi|358386205|gb|EHK23801.1| hypothetical protein TRIVIDRAFT_83136 [Trichoderma virens Gv29-8]	gi|953472678|ref|XM_014724328.1|/0.0/Metarhizium majus ARSEF 297 General substrate transporter partial mRNA	Q8VZ80/1e-40/PLT5_ARATH Polyol transporter 5 OS=Arabidopsis thaliana GN=PLT5 PE=1 SV=2	cput:CONPUDRAFT_125843/5e-38/sugar transporter; K08150 MFS transporter, SP family, solute carrier family 2 (myo-inositol transporter), member 13	araE/3e-38/---	G9MPK0/0.0/G9MPK0_HYPVG Uncharacterized protein OS=Hypocrea virens (strain Gv29-8 / FGSC 10586) GN=TRIVIDRAFT_83136 PE=3 SV=1	PF00083/9.9E-80/Sugar (and other) transporter	biological_process:GO:0055085//transmembrane transport;cellular_component:GO:0016021//integral component of membrane;molecular_function:GO:0022891//substrate-specific transmembrane transporter activity;	0	75.3978	Inf	2.04e-09	1.73e-08	up-regulated
4 vs 5 dpi	WH10008768	gi|672795488|gb|KFH46045.1|/8.19075e-133/hypothetical protein ACRE_031830 [Acremonium chrysogenum ATCC 11550]	gi|681100797|emb|FO904941.1|/2e-76/Podospora anserina genomic DNA, chromosome 6	D4AZY1/1e-67/A1751_ARTBC Probable 1-alkyl-2-acetylglycerophosphocholine esterase OS=Arthroderma benhamiae (strain ATCC MYA-4681 / CBS 112371) GN=ARB_01751 PE=1 SV=1	NA	BH0727/6e-14/---	A0A086T9L3/2e-132/A0A086T9L3_ACRCH Uncharacterized protein OS=Acremonium chrysogenum ATCC 11550 GN=ACRE_031830 PE=4 SV=1	PF12695/6.8E-9/Alpha/beta hydrolase family	NA	0	30.3912	Inf	0.000446243	0.00189639	up-regulated
4 vs 5 dpi	WH10008925	gi|924820323|gb|KOS18280.1|/1.05046e-63/hypothetical protein ESCO_002700 [Escovopsis weberi]	gi|615470636|ref|XM_007600860.1|/5e-12/Colletotrichum fioriniae PJ7 hypothetical protein mRNA	NA	NA	NA	A0A0M8N1Y8/3e-63/A0A0M8N1Y8_9HYPO Uncharacterized protein OS=Escovopsis weberi GN=ESCO_002700 PE=4 SV=1	NA	NA	0	18.2948	Inf	0.012281	0.0368887	up-regulated
4 vs 5 dpi	WH10009146	gi|927418888|ref|XP_013955275.1|/2.61557e-112/hypothetical protein TRIVIDRAFT_83633 [Trichoderma virens Gv29-8] &gt;gi|358383415|gb|EHK21081.1| hypothetical protein TRIVIDRAFT_83633 [Trichoderma virens Gv29-8]	gi|629719590|ref|XM_007822988.1|/5e-91/Metarhizium robertsii ARSEF 23 alpha/beta hydrolase mRNA	Q55EQ3/1e-07/Y9086_DICDI Uncharacterized abhydrolase domain-containing protein DDB_G0269086 OS=Dictyostelium discoideum GN=DDB_G0269086 PE=1 SV=2	mbe:MBM_09461/1e-06/hydrolase; K01054 acylglycerol lipase [EC:3.1.1.23]	Rv0554/3e-11/---	G9MWU8/8e-112/G9MWU8_HYPVG Uncharacterized protein OS=Hypocrea virens (strain Gv29-8 / FGSC 10586) GN=TRIVIDRAFT_83633 PE=4 SV=1	PF12146/3.4E-23/Serine aminopeptidase, S33	NA	0	35.4999	Inf	0.000110062	0.000519622	up-regulated
4 vs 5 dpi	WH10009147	gi|927418890|ref|XP_013955276.1|/0/hypothetical protein TRIVIDRAFT_70156 [Trichoderma virens Gv29-8] &gt;gi|358383416|gb|EHK21082.1| hypothetical protein TRIVIDRAFT_70156 [Trichoderma virens Gv29-8]	gi|667644234|ref|XM_008595727.1|/0.0/Beauveria bassiana ARSEF 2860 CoA-transferase family III partial mRNA	Q9HAC7/5e-22/SUCHY_HUMAN Succinate--hydroxymethylglutarate CoA-transferase OS=Homo sapiens GN=SUGCT PE=1 SV=2	pbl:PAAG_05210/3e-20/formyl-coenzyme A transferase; K18703 succinate---hydroxymethylglutarate CoA-transferase [EC:2.8.3.13]	RSc3367/4e-39/---	G9MWU9/0.0/G9MWU9_HYPVG Uncharacterized protein OS=Hypocrea virens (strain Gv29-8 / FGSC 10586) GN=TRIVIDRAFT_70156 PE=4 SV=1	PF02515/9.7E-40/CoA-transferase family III	molecular_function:GO:0003824//catalytic activity;	0	84.4543	Inf	1.74e-10	1.62e-09	up-regulated
4 vs 5 dpi	WH10009226	gi|629725471|ref|XP_007823035.1|/1.36624e-58/4-coumarate:coenzyme A ligase [Metarhizium robertsii ARSEF 23] &gt;gi|322706039|gb|EFY97621.1| 4-coumarate:coenzyme A ligase [Metarhizium robertsii ARSEF 23] &gt;gi|743632512|gb|KID63912.1| 4-coumarate:coenzyme A ligase, partial [Metarhizium anisopliae ARSEF 549]	gi|629725470|ref|XM_007824844.1|/2e-58/Metarhizium robertsii ARSEF 23 4-coumarate:coenzyme A ligase mRNA	NA	NA	NA	A0A086NW02/4e-58/A0A086NW02_METAN Uncharacterized protein OS=Metarhizium anisopliae GN=MANI_023012 PE=4 SV=1	NA	molecular_function:GO:0016874//ligase activity;	0	1050.41	Inf	3.59e-118	9.17e-116	up-regulated
4 vs 5 dpi	WH10009344	gi|342875744|gb|EGU77459.1|/5.00687e-11/hypothetical protein FOXB_12072 [Fusarium oxysporum Fo5176] &gt;gi|475663809|gb|EMT61604.1| hypothetical protein FOC4_g10014668 [Fusarium oxysporum f. sp. cubense race 4] &gt;gi|477508002|gb|ENH61296.1| hypothetical protein FOC1_g10016110 [Fusarium oxysporum f. sp. cubense race 1] &gt;gi|587704871|gb|EWZ51476.1| hypothetical protein FOZG_01546 [Fusarium oxy…	gi|517309970|emb|HF679023.1|/6e-08/Fusarium fujikuroi IMI 58289 draft genome, chromosome FFUJ_chr01	NA	NA	NA	W9Q447/2e-10/W9Q447_FUSOX Uncharacterized protein OS=Fusarium oxysporum f. sp. pisi HDV247 GN=FOVG_00638 PE=4 SV=1	NA	NA	0	25.2905	Inf	0.00180725	0.00676465	up-regulated
4 vs 5 dpi	WH10009449	gi|927427148|ref|XP_013959405.1|/0/glycosyltransferase family 32 protein [Trichoderma virens Gv29-8] &gt;gi|358387598|gb|EHK25192.1| glycosyltransferase family 32 protein [Trichoderma virens Gv29-8]	gi|927427147|ref|XM_014103930.1|/0.0/Trichoderma virens Gv29-8 glycosyltransferase family 32 protein partial mRNA	Q9UTR6/2e-37/OCH1_SCHPO Initiation-specific alpha-1,6-mannosyltransferase OS=Schizosaccharomyces pombe (strain 972 / ATCC 24843) GN=och1 PE=1 SV=2	maw:MAC_06842/2e-43/alpha-1,6-mannosyltransferase Och1; K05528 alpha 1,6-mannosyltransferase [EC:2.4.1.232]	SPAC1006.05c/9e-38/---	G9MI75/0.0/G9MI75_HYPVG Glycosyltransferase family 32 protein OS=Hypocrea virens (strain Gv29-8 / FGSC 10586) GN=TRIVIDRAFT_32495 PE=4 SV=1	PF04488/1.4E-10/Glycosyltransferase sugar-binding region containing DXD motif	cellular_component:GO:0016021//integral component of membrane;molecular_function:GO:0016740//transferase activity;	0	83.1673	Inf	2.47e-10	2.27e-09	up-regulated
4 vs 5 dpi	WH10009564	gi|924819624|gb|KOS17581.1|/0/Lactose permease [Escovopsis weberi]	gi|596653940|ref|XM_007273682.1|/0.0/Colletotrichum gloeosporioides Nara gc5 lactose permease (CGGC5_3412), partial mRNA	P07921/2e-81/LACP_KLULA Lactose permease OS=Kluyveromyces lactis (strain ATCC 8585 / CBS 2359 / DSM 70799 / NBRC 1267 / NRRL Y-1140 / WM37) GN=LAC12 PE=3 SV=1	maw:MAC_09223/1e-35/hexose transporter; K08139 MFS transporter, SP family, sugar:H+ symporter	Cgl0181/2e-27/---	A0A0M8N129/0.0/A0A0M8N129_9HYPO Lactose permease OS=Escovopsis weberi GN=ESCO_002446 PE=4 SV=1	PF00083/7.4E-79/Sugar (and other) transporter	biological_process:GO:0006810//transport;cellular_component:GO:0016020//membrane;molecular_function:GO:0022857//transmembrane transporter activity;	0	71.1024	Inf	6.6e-09	5.27e-08	up-regulated
4 vs 5 dpi	WH10009816	gi|587747983|gb|EXA45699.1|/4.66307e-63/hypothetical protein FOVG_06594 [Fusarium oxysporum f. sp. pisi HDV247] &gt;gi|590059458|gb|EXK86982.1| hypothetical protein FOQG_09345 [Fusarium oxysporum f. sp. raphani 54005]	gi|517316688|emb|HF679027.1|/2e-53/Fusarium fujikuroi IMI 58289 draft genome, chromosome FFUJ_chr05	NA	NA	NA	W9PKF2/1e-62/W9PKF2_FUSOX Uncharacterized protein OS=Fusarium oxysporum f. sp. pisi HDV247 GN=FOVG_06594 PE=4 SV=1	NA	NA	0	30.1781	Inf	0.00047265	0.00200247	up-regulated
4 vs 5 dpi	WH10009817	gi|927398455|ref|XP_013945073.1|/2.86968e-128/hypothetical protein TRIATDRAFT_46470, partial [Trichoderma atroviride IMI 206040] &gt;gi|358397844|gb|EHK47212.1| hypothetical protein TRIATDRAFT_46470, partial [Trichoderma atroviride IMI 206040]	gi|953395025|ref|XM_014686269.1|/1e-88/Metarhizium brunneum ARSEF 3297 MYND finger family protein partial mRNA	NA	NA	NA	G9NQ63/9e-128/G9NQ63_HYPAI Uncharacterized protein (Fragment) OS=Hypocrea atroviridis (strain ATCC 20476 / IMI 206040) GN=TRIATDRAFT_46470 PE=4 SV=1	PF14737/1.8E-24/Domain of unknown function (DUF4470)	NA	0	60.7114	Inf	1.13e-07	7.89e-07	up-regulated
4 vs 5 dpi	WH10009860	gi|685415982|ref|XP_009226846.1|/0/hypothetical protein GGTG_10707 [Gaeumannomyces graminis var. tritici R3-111a-1] &gt;gi|402076026|gb|EJT71449.1| hypothetical protein GGTG_10707 [Gaeumannomyces graminis var. tritici R3-111a-1]	gi|685415981|ref|XM_009228582.1|/0.0/Gaeumannomyces graminis var. tritici R3-111a-1 hypothetical protein partial mRNA	NA	NA	NA	J3PB33/0.0/J3PB33_GAGT3 Uncharacterized protein OS=Gaeumannomyces graminis var. tritici (strain R3-111a-1) GN=GGTG_10707 PE=4 SV=1	NA	NA	0	19.3449	Inf	0.00920432	0.0285944	up-regulated
4 vs 5 dpi	WH10009927	gi|846909703|gb|KMK55641.1|/2.7958e-133/lactam utilization protein LamB [Aspergillus fumigatus Z5]	gi|70996329|ref|XM_747827.1|/1e-133/Aspergillus fumigatus Af293 lactam utilization protein LamB (AFUA_1G15530), partial mRNA	P38096/4e-133/LAMB_EMENI Lactam utilization protein lamB OS=Emericella nidulans (strain FGSC A4 / ATCC 38163 / CBS 112.46 / NRRL 194 / M139) GN=lamB PE=2 SV=2	afm:AFUA_1G15530/3e-134/lactam utilization protein LamB; K07160 UPF0271 protein	PAB2445/2e-55/---	A0A0J5PGI8/8e-133/A0A0J5PGI8_ASPFM Lactam utilization protein LamB OS=Aspergillus fumigatus Z5 GN=Y699_09075 PE=4 SV=1	PF03746/1.1E-79/LamB/YcsF family	biological_process:GO:0005975//carbohydrate metabolic process;molecular_function:GO:0003824//catalytic activity;	0	213.9	Inf	1.18e-25	2.61e-24	up-regulated
4 vs 5 dpi	WH10009928	gi|255945373|ref|XP_002563454.1|/0/Pc20g09590 [Penicillium rubens Wisconsin 54-1255] &gt;gi|211588189|emb|CAP86288.1| Pc20g09590 [Penicillium rubens Wisconsin 54-1255]	gi|734671609|ref|XM_010758172.1|/0.0/Paracoccidioides brasiliensis Pb18 urea carboxylase partial mRNA	P32528/0.0/DUR1_YEAST Urea amidolyase OS=Saccharomyces cerevisiae (strain ATCC 204508 / S288c) GN=DUR1,2 PE=1 SV=2	pic:PICST_28452/0.0/DUR1; urea amidolyase (EC:3.5.1.54 6.3.4.6 6.4.1.4); K14541 urea carboxylase / allophanate hydrolase [EC:6.3.4.6 3.5.1.54]	YBR208c_2/4e-133/---	B6HFB7/0.0/B6HFB7_PENCW Pc20g09590 protein OS=Penicillium chrysogenum (strain ATCC 28089 / DSM 1075 / Wisconsin 54-1255) GN=Pc20g09590 PE=4 SV=1	PF00289/3.4E-38/Carbamoyl-phosphate synthase L chain, N-terminal domain	molecular_function:GO:0046872//metal ion binding;GO:0016787//hydrolase activity;GO:0005524//ATP binding;GO:0004075//biotin carboxylase activity;GO:0016829//lyase activity;GO:0004847//urea carboxylase activity;	0	376.207	Inf	2.47e-44	1.01e-42	up-regulated
4 vs 5 dpi	WH10009946	gi|996635991|gb|KXH60551.1|/3.74001e-70/hypothetical protein CNYM01_00028 [Colletotrichum nymphaeae SA-01]	gi|238033210|emb|FN392322.1|/1e-47/Pichia pastoris GS115 chromosome 4, complete sequence	Q9HDY9/8e-15/MAM3_SCHPO M cell-type agglutination protein mam3 OS=Schizosaccharomyces pombe (strain 972 / ATCC 24843) GN=mam3 PE=3 SV=2	NA	NA	A0A063C682/7e-69/A0A063C682_9HYPO Agglutinin ALS4-like protein OS=Ustilaginoidea virens GN=UV8b_3301 PE=4 SV=1	PF10528/8.3E-17/GLEYA domain	NA	0	41.2323	Inf	2.3e-05	0.000121203	up-regulated
4 vs 5 dpi	WH10009972	gi|818154641|gb|KKO96664.1|/0/hypothetical protein THAR02_11231 [Trichoderma harzianum]	gi|629732307|ref|XM_007827041.1|/1e-163/Metarhizium robertsii ARSEF 23 Cytochrome P450 CYP620P1 mRNA	O13345/4e-108/ORDA_ASPPA O-methylsterigmatocystin oxidoreductase OS=Aspergillus parasiticus GN=ordA PE=1 SV=1	afv:AFLA_139200/2e-107/aflQ/ ordA/ ord-1/ oxidoreductase/ cytochrome P450 monooxigenase; K17651 aflatoxin B synthase [EC:1.14.13.175]	BH0579/1e-21/---	A0A0F9WW12/0.0/A0A0F9WW12_TRIHA Uncharacterized protein OS=Trichoderma harzianum GN=THAR02_11231 PE=3 SV=1	PF00067/2.7E-71/Cytochrome P450	molecular_function:GO:0005488//binding;GO:0016491//oxidoreductase activity;	0	291.982	Inf	1.09e-34	3.29e-33	up-regulated
4 vs 5 dpi	WH10010023	gi|672381516|gb|KFG83698.1|/3.72543e-100/WSC domain protein [Metarhizium anisopliae] &gt;gi|743627935|gb|KID59422.1| WSC domain protein, partial [Metarhizium anisopliae ARSEF 549]	gi|953457898|ref|XM_014716938.1|/6e-96/Metarhizium majus ARSEF 297 WSC domain protein partial mRNA	D4AUF1/3e-12/WSCD1_ARTBC WSC domain-containing protein ARB_07867 OS=Arthroderma benhamiae (strain ATCC MYA-4681 / CBS 112371) GN=ARB_07867 PE=1 SV=1	lbc:LACBIDRAFT_318804/4e-12/glycoside hydrolase family 71 protein; K08254 glucan endo-1,3-alpha-glucosidase [EC:3.2.1.59]	NA	A0A086NRD0/1e-99/A0A086NRD0_METAN WSC domain protein OS=Metarhizium anisopliae GN=MANI_023696 PE=4 SV=1	PF01822/6.5E-15/WSC domain	NA	0	28.7726	Inf	0.000694871	0.00283381	up-regulated
4 vs 5 dpi	WH10000294	gi|589104107|ref|XP_006964076.1|/0/glycoside hydrolase family 3 [Trichoderma reesei QM6a] &gt;gi|493580|gb|AAA18473.1| beta-D-glucoside glucohydrolase [Trichoderma reesei] &gt;gi|242758965|gb|ACS93768.1| beta-D-glucoside glucohydrolase I [Trichoderma viride] &gt;gi|340519465|gb|EGR49703.1| glycoside hydrolase family 3 [Trichoderma reesei QM6a] &gt;gi|572280097|gb|ETS03194.1| beta-D-glucoside gluc…	gi|589104106|ref|XM_006964014.1|/0.0/Trichoderma reesei QM6a glycoside hydrolase family 3 (TRIREDRAFT_76672), partial mRNA	G4NI45/0.0/CEL3A_MAGO7 Beta-glucosidase cel3A OS=Magnaporthe oryzae (strain 70-15 / ATCC MYA-4617 / FGSC 8958) GN=cel3A PE=1 SV=1	tre:TRIREDRAFT_76672/0.0/cel3a; glycoside hydrolase family 3; K05349 beta-glucosidase [EC:3.2.1.21]	YPO2803/4e-88/---	A0A024SCX9/0.0/A0A024SCX9_HYPJE Beta-D-glucoside glucohydrolase I OS=Trichoderma reesei RUT C-30 GN=M419DRAFT_136547 PE=4 SV=1	PF14310/6.6E-24/Fibronectin type III-like domain	biological_process:GO:0005975//carbohydrate metabolic process;molecular_function:GO:0008422//beta-glucosidase activity;	0	37.0396	Inf	7.21e-05	0.000350842	up-regulated
4 vs 5 dpi	WH10000339	gi|818162626|gb|KKP02525.1|/0/flavonol synthase [Trichoderma harzianum]	gi|667652344|ref|XM_008599782.1|/0.0/Beauveria bassiana ARSEF 2860 2OG-Fe(II) oxygenase superfamily protein partial mRNA	Q7LL04/1e-29/YQK1_SCHPO UPF0676 protein C1494.01 OS=Schizosaccharomyces pombe (strain 972 / ATCC 24843) GN=SPCC1494.01 PE=3 SV=2	pic:PICST_51972/2e-81/GBD1; flavonol synthase (EC:1.14.11.13); K04125 gibberellin 2-oxidase [EC:1.14.11.13]	SPCC965.15/7e-30/---	A0A0F9XD94/0.0/A0A0F9XD94_TRIHA Flavonol synthase OS=Trichoderma harzianum GN=THAR02_05387 PE=4 SV=1	PF14226/1.8E-19/non-haem dioxygenase in morphine synthesis N-terminal	biological_process:GO:0055114//oxidation-reduction process;molecular_function:GO:0005506//iron ion binding;GO:0016491//oxidoreductase activity;	0	30.5176	Inf	0.000430508	0.00183595	up-regulated
4 vs 5 dpi	WH10000342	gi|927425150|ref|XP_013958406.1|/0/glycoside hydrolase family 92 protein [Trichoderma virens Gv29-8] &gt;gi|358386597|gb|EHK24192.1| glycoside hydrolase family 92 protein [Trichoderma virens Gv29-8]	gi|927425149|ref|XM_014102931.1|/0.0/Trichoderma virens Gv29-8 glycoside hydrolase family 92 protein partial mRNA	D4ATR3/0.0/A7629_ARTBC Uncharacterized secreted glycosidase ARB_07629 OS=Arthroderma benhamiae (strain ATCC MYA-4681 / CBS 112371) GN=ARB_07629 PE=1 SV=1	NA	CC0533/3e-116/---	G9MLE1/0.0/G9MLE1_HYPVG Glycoside hydrolase family 92 protein OS=Hypocrea virens (strain Gv29-8 / FGSC 10586) GN=TRIVIDRAFT_71600 PE=4 SV=1	PF07971/1.1E-151/Glycosyl hydrolase family 92	biological_process:GO:0005975//carbohydrate metabolic process;molecular_function:GO:0030246//carbohydrate binding;GO:0016787//hydrolase activity;	0	209.952	Inf	3.38e-25	7.36e-24	up-regulated
4 vs 5 dpi	WH10000403	gi|531983565|gb|EQL34152.1|/2.93974e-148/hypothetical protein BDFG_04056 [Blastomyces dermatitidis ATCC 26199] &gt;gi|531983566|gb|EQL34153.1| hypothetical protein, variant [Blastomyces dermatitidis ATCC 26199] &gt;gi|893698042|gb|EGE83826.2| hypothetical protein BDDG_06771 [Blastomyces dermatitidis ATCC 18188] &gt;gi|893698043|gb|KMW68215.1| hypothetical protein, variant [Blastomyces dermatitidi…	gi|768311752|gb|CP010980.1|/2e-75/Verticillium dahliae VdLs.17 chromosome 1, complete sequence	NA	NA	NA	F2TKR3/9e-148/F2TKR3_AJEDA Uncharacterized protein OS=Ajellomyces dermatitidis (strain ATCC 18188 / CBS 674.68) GN=BDDG_06771 PE=4 SV=2	PF11951/3.3E-34/Fungal specific transcription factor domain	NA	0	36.5895	Inf	8.17e-05	0.000394503	up-regulated
4 vs 5 dpi	WH10000405	gi|992230416|ref|XP_015411760.1|/2.32894e-80/hypothetical protein ANOM_000983 [Aspergillus nomius NRRL 13137] &gt;gi|910299331|gb|KNG90837.1| hypothetical protein ANOM_000983 [Aspergillus nomius NRRL 13137]	gi|573984518|ref|XM_006670117.1|/4e-73/Cordyceps militaris CM01 DUF323 domain-containing protein (CCM_04972), partial mRNA	Q7RX33/9e-38/EGT1_NEUCR Ergothioneine biosynthesis protein 1 OS=Neurospora crassa (strain ATCC 24698 / 74-OR23-1A / CBS 708.71 / DSM 1257 / FGSC 987) GN=egt-1 PE=1 SV=3	cmt:CCM_04972/3e-74/DUF323 domain-containing protein; K20246 L-histidine Nalpha-methyltransferase / hercynylcysteine S-oxide synthase [EC:2.1.1.44 1.14.99.51]	alr2712/2e-13/---	A0A0M0UAQ6/7e-92/A0A0M0UAQ6_9PEZI Histidine-specific methyltransferase EgtD OS=Madurella mycetomatis GN=MMYC01_G05864 PE=4 SV=1	PF10017/3.8E-22/Histidine-specific methyltransferase, SAM-dependent	NA	0	21.761	Inf	0.00475792	0.0160227	up-regulated
4 vs 5 dpi	WH10008585	gi|589106035|ref|XP_006965040.1|/6.41535e-97/predicted protein [Trichoderma reesei QM6a] &gt;gi|340518797|gb|EGR49037.1| predicted protein [Trichoderma reesei QM6a] &gt;gi|572279176|gb|ETS02298.1| hypothetical protein M419DRAFT_122983 [Trichoderma reesei RUT C-30]	gi|761842250|ref|XM_011412404.1|/8e-63/Metarhizium robertsii ARSEF 23 WD repeat containing protein 44 mRNA	NA	NA	NA	A0A024SB51/2e-96/A0A024SB51_HYPJE Uncharacterized protein OS=Trichoderma reesei RUT C-30 GN=M419DRAFT_122983 PE=4 SV=1	NA	NA	1.4355	1540.87	10.068	3.39e-166	1.43e-163	up-regulated
4 vs 5 dpi	WH10005761	gi|629698113|ref|XP_007814348.1|/0/carboxylesterase family protein [Metarhizium acridum CQMa 102] &gt;gi|322694086|gb|EFY85925.1| carboxylesterase family protein [Metarhizium acridum CQMa 102]	gi|629698112|ref|XM_007816157.1|/0.0/Metarhizium acridum CQMa 102 carboxylesterase family protein partial mRNA	D4AZ78/9e-83/LIP2_ARTBC Secreted lipase ARB_01498 OS=Arthroderma benhamiae (strain ATCC MYA-4681 / CBS 112371) GN=ARB_01498 PE=1 SV=1	afm:AFUA_8G04210/1e-31/triacylglycerol lipase (EC:3.1.1.8); K01050 cholinesterase [EC:3.1.1.8]	CAP0050/1e-22/---	E9EDR0/0.0/E9EDR0_METAQ Carboxylesterase family protein OS=Metarhizium acridum (strain CQMa 102) GN=MAC_08008 PE=4 SV=1	PF00135/2.6E-49/Carboxylesterase family	NA	2.67455	2542.4	9.89268	9.27e-259	1.12e-255	up-regulated
4 vs 5 dpi	WH10010077	gi|908390195|gb|KND90840.1|/0/hypothetical protein TOPH_04651 [Tolypocladium ophioglossoides CBS 100239]	gi|667650638|ref|XM_008598929.1|/5e-98/Beauveria bassiana ARSEF 2860 PAN domain containing protein partial mRNA	NA	NA	NA	A0A0L0NAM7/0.0/A0A0L0NAM7_9HYPO Uncharacterized protein OS=Tolypocladium ophioglossoides CBS 100239 GN=TOPH_04651 PE=4 SV=1	PF00024/8.6E-8/PAN domain	NA	1.4355	1148.29	9.64371	2.92e-126	8.1e-124	up-regulated
4 vs 5 dpi	WH10009925	gi|302892061|ref|XP_003044912.1|/0/hypothetical protein NECHADRAFT_81948 [Nectria haematococca mpVI 77-13-4] &gt;gi|256725837|gb|EEU39199.1| hypothetical protein NECHADRAFT_81948 [Nectria haematococca mpVI 77-13-4]	gi|596647121|ref|XM_007272436.1|/0.0/Colletotrichum gloeosporioides Nara gc5 short chain dehydrogenase reductase family (CGGC5_2557), partial mRNA	P39992/1e-32/YEC3_YEAST Uncharacterized protein YEL023C OS=Saccharomyces cerevisiae (strain ATCC 204508 / S288c) GN=YEL023C PE=4 SV=1	NA	YEL023c/6e-33/---	A0A0B7JYZ8/0.0/A0A0B7JYZ8_BIOOC Uncharacterized protein OS=Bionectria ochroleuca GN=BN869_000003915_1 PE=4 SV=1	PF09994/3.9E-75/Uncharacterized alpha/beta hydrolase domain (DUF2235)	NA	1.33728	927.925	9.43857	4.3e-103	8.51e-101	up-regulated
4 vs 5 dpi	WH10009859	gi|927408829|ref|XP_013950260.1|/0/hypothetical protein TRIVIDRAFT_87510 [Trichoderma virens Gv29-8] &gt;gi|358378376|gb|EHK16058.1| hypothetical protein TRIVIDRAFT_87510 [Trichoderma virens Gv29-8]	gi|953398001|ref|XM_014687757.1|/0.0/Metarhizium brunneum ARSEF 3297 Major facilitator superfamily domain, general substrate transporter partial mRNA	NA	maj:MAA_10283/0.0/Major facilitator superfamily domain, general substrate transporter; K02429 MFS transporter, FHS family, L-fucose permease	Cj0486/2e-65/---	G9NB50/0.0/G9NB50_HYPVG Uncharacterized protein OS=Hypocrea virens (strain Gv29-8 / FGSC 10586) GN=TRIVIDRAFT_87510 PE=4 SV=1	PF07690/2.0E-18/Major Facilitator Superfamily	biological_process:GO:0055085//transmembrane transport;cellular_component:GO:0016021//integral component of membrane;	1.33728	842.649	9.29949	5.58e-94	9.51e-92	up-regulated
4 vs 5 dpi	WH10004199	gi|743654604|gb|KID82143.1|/0/beta-lactamase domain-containing protein [Metarhizium guizhouense ARSEF 977]	gi|629693330|ref|XM_007813766.1|/1e-138/Metarhizium acridum CQMa 102 beta-lactamase domain-containing protein partial mRNA	Q08347/2e-83/BDS1_YEAST Alkyl/aryl-sulfatase BDS1 OS=Saccharomyces cerevisiae (strain ATCC 204508 / S288c) GN=BDS1 PE=1 SV=1	NA	YOL164w/1e-83/---	A0A0B4GI44/0.0/A0A0B4GI44_9HYPO Beta-lactamase domain-containing protein OS=Metarhizium guizhouense ARSEF 977 GN=MGU_10533 PE=4 SV=1	PF14864/9.4E-29/Alkyl sulfatase C-terminal	molecular_function:GO:0046983//protein dimerization activity;	1.4355	804.361	9.13014	7.28e-90	1.07e-87	up-regulated
4 vs 5 dpi	WH10000922	gi|908388403|gb|KND89090.1|/0/Dibenzothiophene desulfurization enzyme C [Tolypocladium ophioglossoides CBS 100239]	gi|596671949|ref|XM_007277089.1|/0.0/Colletotrichum gloeosporioides Nara gc5 thermophilic desulfurizing enzyme family protein (CGGC5_6306), partial mRNA	P54006/2e-13/TOXD_COCCA Protein TOXD OS=Cochliobolus carbonum GN=TOXD PE=3 SV=1	lbc:LACBIDRAFT_179500/2e-09/mannitol-1-phosphate dehydrogenase MPDH1 (EC:1.1.1.17); K13953 alcohol dehydrogenase, propanol-preferring [EC:1.1.1.1]	SMb20993/2e-16/---	A0A0L0N5K5/0.0/A0A0L0N5K5_9HYPO Dibenzothiophene desulfurization enzyme C OS=Tolypocladium ophioglossoides CBS 100239 GN=TOPH_06300 PE=4 SV=1	PF08028/3.5E-13/Acyl-CoA dehydrogenase, C-terminal domain	NA	5.44733	2734.31	8.97141	0	0	up-regulated
4 vs 5 dpi	WH10008470	gi|908390027|gb|KND90676.1|/0/Nitrite reductase [NAD(P)H] [Tolypocladium ophioglossoides CBS 100239]	gi|615472716|ref|XM_007601508.1|/0.0/Colletotrichum fioriniae PJ7 nitrite reductase mRNA	P22944/0.0/NIR_EMENI Nitrite reductase [NAD(P)H] OS=Emericella nidulans (strain FGSC A4 / ATCC 38163 / CBS 112.46 / NRRL 194 / M139) GN=niiA PE=3 SV=2	maj:MAA_02214/0.0/nitrite reductase; K17877 nitrite reductase (NAD(P)H) [EC:1.7.1.4]	YPO0161/0.0/---	A0A0L0N9E6/0.0/A0A0L0N9E6_9HYPO Nitrite reductase [NAD(P)H] OS=Tolypocladium ophioglossoides CBS 100239 GN=TOPH_04810 PE=4 SV=1	PF01077/5.4E-12/Nitrite and sulphite reductase 4Fe-4S domain	NA	1.4355	534.007	8.53916	2.74e-60	2.1e-58	up-regulated
4 vs 5 dpi	WH10006822	gi|924819062|gb|KOS17025.1|/5.11103e-18/hypothetical protein ESCO_005953 [Escovopsis weberi]	gi|302510622|ref|XM_003017217.1|/1e-15/Arthroderma benhamiae CBS 112371 hypothetical protein, mRNA	NA	NA	NA	A0A0M9VRW6/2e-17/A0A0M9VRW6_9HYPO Uncharacterized protein OS=Escovopsis weberi GN=ESCO_005953 PE=4 SV=1	NA	NA	2.67455	923.747	8.43206	7.4e-101	1.43e-98	up-regulated
4 vs 5 dpi	WH10008707	gi|927423614|ref|XP_013957638.1|/0/hypothetical protein TRIVIDRAFT_86763 [Trichoderma virens Gv29-8] &gt;gi|358385813|gb|EHK23409.1| hypothetical protein TRIVIDRAFT_86763 [Trichoderma virens Gv29-8]	gi|596704379|ref|XM_007283119.1|/0.0/Colletotrichum gloeosporioides Nara gc5 carboxypeptidase a1 precursor (CGGC5_1513), partial mRNA	C5FH26/1e-147/MCPAL_ARTOC Metallocarboxypeptidase A-like protein MCYG_01475 OS=Arthroderma otae (strain ATCC MYA-4605 / CBS 113480) GN=MCYG_01475 PE=3 SV=1	yli:YALI0B13310g/4e-64/YALI0B13310p; K08783 extracellular matrix protein 14 [EC:3.4.17.-]	YHR132c/3e-57/---	G9MNF3/0.0/G9MNF3_HYPVG Uncharacterized protein OS=Hypocrea virens (strain Gv29-8 / FGSC 10586) GN=TRIVIDRAFT_86763 PE=4 SV=1	PF00246/1.0E-82/Zinc carboxypeptidase	biological_process:GO:0006508//proteolysis;molecular_function:GO:0008270//zinc ion binding;GO:0004181//metallocarboxypeptidase activity;	1.33728	400.574	8.22663	2.31e-45	1.01e-43	up-regulated
4 vs 5 dpi	WH10007813	gi|908387197|gb|KND87917.1|/3.89721e-179/hypothetical protein TOPH_07510 [Tolypocladium ophioglossoides CBS 100239]	gi|629695558|ref|XM_007814880.1|/1e-169/Metarhizium acridum CQMa 102 ThiJ/PfpI family protein partial mRNA	NA	NA	NA	A0A0L0N1F3/1e-178/A0A0L0N1F3_9HYPO Uncharacterized protein OS=Tolypocladium ophioglossoides CBS 100239 GN=TOPH_07510 PE=4 SV=1	PF01965/3.1E-8/DJ-1/PfpI family	NA	8.22011	2386.87	8.18175	1.48e-237	1.44e-234	up-regulated
4 vs 5 dpi	WH10006770	gi|927416766|ref|XP_013954214.1|/0/hypothetical protein TRIVIDRAFT_89880 [Trichoderma virens Gv29-8] &gt;gi|358382346|gb|EHK20018.1| hypothetical protein TRIVIDRAFT_89880 [Trichoderma virens Gv29-8]	gi|589105430|ref|XM_006964676.1|/0.0/Trichoderma reesei QM6a lactate/pyruvate transporter (TRIREDRAFT_121441), partial mRNA	P36035/5e-69/JEN1_YEAST Carboxylic acid transporter protein homolog OS=Saccharomyces cerevisiae (strain ATCC 204508 / S288c) GN=JEN1 PE=1 SV=1	ure:UREG_01993/0.0/similar to carboxylic acid transport protein; K08178 MFS transporter, SHS family, lactate transporter	STM0356/8e-78/---	G9MZG1/0.0/G9MZG1_HYPVG Uncharacterized protein OS=Hypocrea virens (strain Gv29-8 / FGSC 10586) GN=TRIVIDRAFT_89880 PE=4 SV=1	PF07690/1.1E-27/Major Facilitator Superfamily	biological_process:GO:0055085//transmembrane transport;cellular_component:GO:0016021//integral component of membrane;molecular_function:GO:0022857//transmembrane transporter activity;	2.77278	796.11	8.16549	3.01e-87	4.17e-85	up-regulated
4 vs 5 dpi	WH10009926	gi|936408101|gb|KPM36966.1|/0/Psi-producing oxygenase A [Neonectria ditissima]	gi|827059502|ref|XM_008093152.1|/0.0/Colletotrichum graminicola M1.001 linoleate diol synthase partial mRNA	G5EB19/0.0/PPOA_EMENI Psi-producing oxygenase A OS=Emericella nidulans (strain FGSC A4 / ATCC 38163 / CBS 112.46 / NRRL 194 / M139) GN=ppoA PE=3 SV=1	cim:CIMG_01479/0.0/linoleate diol synthase; K17863 linoleate 8R-lipoxygenase / 9,12-octadecadienoate 8-hydroperoxide 8R-isomerase [EC:1.13.11.60 5.4.4.5]	XF0356/6e-07/---	A0A0L0MYV5/0.0/A0A0L0MYV5_9HYPO Psi-producing oxygenase A OS=Tolypocladium ophioglossoides CBS 100239 GN=TOPH_08668 PE=4 SV=1	PF00067/4.2E-7/Cytochrome P450	biological_process:GO:0006979//response to oxidative stress;GO:0055114//oxidation-reduction process;molecular_function:GO:0004601//peroxidase activity;GO:0020037//heme binding;GO:0005506//iron ion binding;GO:0016705//oxidoreductase activity, acting on paired donors, with incorporation or reduction of molecular oxygen;	9.45916	2620.08	8.11368	6.82e-257	7.36e-254	up-regulated
4 vs 5 dpi	WH10002942	gi|531865558|gb|EQL02449.1|/0/ABC transporter, transmembrane domain, type 1 [Ophiocordyceps sinensis CO18]	gi|953464966|ref|XM_014720472.1|/0.0/Metarhizium majus ARSEF 297 ABC transporter, transmembrane domain, type 1 partial mRNA	Q54P13/2e-66/ABCC8_DICDI ABC transporter C family member 8 OS=Dictyostelium discoideum GN=abcC8 PE=3 SV=1	ppa:PAS_chr2-1_0050/2e-27/Plasma membrane ATP-binding cassette (ABC) transporter required for the export of A-factor, catalyze; K05658 ATP-binding cassette, subfamily B (MDR/TAP), member 1 [EC:3.6.3.44]	YDR135c/2e-50/---	T5AIM1/0.0/T5AIM1_OPHSC ABC transporter, transmembrane domain, type 1 OS=Ophiocordyceps sinensis (strain Co18 / CGMCC 3.14243) GN=OCS_01838 PE=3 SV=1	PF00005/1.2E-23/ABC transporter	NA	1.33728	326.771	7.93284	5.01e-37	1.61e-35	up-regulated
4 vs 5 dpi	WH10006687	gi|924819052|gb|KOS17015.1|/0/Alpha-fucosidase A [Escovopsis weberi]	gi|953391925|ref|XM_014684719.1|/0.0/Metarhizium brunneum ARSEF 3297 alpha-fucosidase partial mRNA	Q5AU81/0.0/AFCA_EMENI Alpha-fucosidase A OS=Emericella nidulans (strain FGSC A4 / ATCC 38163 / CBS 112.46 / NRRL 194 / M139) GN=afcA PE=2 SV=1	maj:MAA_11671/0.0/transporter; K15923 alpha-L-fucosidase 2 [EC:3.2.1.51]	NA	A0A0M9VRU4/0.0/A0A0M9VRU4_9HYPO Alpha-fucosidase A OS=Escovopsis weberi GN=ESCO_005850 PE=4 SV=1	PF14498/1.0E-49/Glycosyl hydrolase family 65, N-terminal domain	molecular_function:GO:0003824//catalytic activity;	17.974	3724.44	7.69497	0	0	up-regulated
4 vs 5 dpi	WH10000165	gi|743655716|gb|KID83161.1|/6.79798e-131/3&apos;-5&apos; exonuclease [Metarhizium guizhouense ARSEF 977]	gi|953461672|ref|XM_014718825.1|/1e-128/Metarhizium majus ARSEF 297 3'-5' exonuclease partial mRNA	NA	maj:MAA_00942/6e-129/3'-5' exonuclease; K18740 exonuclease 3'-5' domain-containing protein 1	NA	A0A0B4H076/2e-130/A0A0B4H076_9HYPO 3'-5' exonuclease OS=Metarhizium guizhouense ARSEF 977 GN=MGU_09524 PE=4 SV=1	PF01612/1.5E-12/3'-5' exonuclease	biological_process:GO:0090305//nucleic acid phosphodiester bond hydrolysis;molecular_function:GO:0008408//3'-5' exonuclease activity;GO:0003676//nucleic acid binding;	1.33728	264.781	7.62936	5.56e-30	1.44e-28	up-regulated
4 vs 5 dpi	WH10001701	gi|572278743|gb|ETS01913.1|/0/FAD/NAD(P)-binding domain-containing protein [Trichoderma reesei RUT C-30]	gi|629734265|ref|XM_007827674.1|/0.0/Metarhizium robertsii ARSEF 23 monooxygenase mRNA	P50285/2e-18/FMO1_MOUSE Dimethylaniline monooxygenase [N-oxide-forming] 1 OS=Mus musculus GN=Fmo1 PE=1 SV=1	pbl:PAAG_00587/5e-19/dimethylaniline monooxygenase; K00485 dimethylaniline monooxygenase (N-oxide forming) [EC:1.14.13.8]	Rv3049c/5e-24/---	A0A024SA52/0.0/A0A024SA52_HYPJE FAD/NAD(P)-binding domain-containing protein OS=Trichoderma reesei RUT C-30 GN=M419DRAFT_111105 PE=4 SV=1	PF00743/3.0E-17/Flavin-binding monooxygenase-like	biological_process:GO:0055114//oxidation-reduction process;cellular_component:GO:0016021//integral component of membrane;molecular_function:GO:0050661//NADP binding;GO:0004499//N,N-dimethylaniline monooxygenase activity;GO:0050660//flavin adenine dinucleotide binding;	1.4355	282.902	7.6226	4.74e-32	1.31e-30	up-regulated
4 vs 5 dpi	WH10008187	gi|908387635|gb|KND88340.1|/8.15271e-101/ENTH domain-containing protein [Tolypocladium ophioglossoides CBS 100239]	gi|615459437|ref|XM_007597356.1|/1e-91/Colletotrichum fioriniae PJ7 ANTH domain-containing protein mRNA	O60167/5e-46/YHC3_SCHPO ENTH domain-containing protein C19F8.03c OS=Schizosaccharomyces pombe (strain 972 / ATCC 24843) GN=SPBC19F8.03c PE=1 SV=1	mgr:MGG_13514/5e-91/ENTH domain-containing protein; K20044 phosphatidylinositol-binding clathrin assembly protein	NA	A0A0L0N3C8/2e-100/A0A0L0N3C8_9HYPO ENTH domain-containing protein OS=Tolypocladium ophioglossoides CBS 100239 GN=TOPH_06927 PE=4 SV=1	PF07651/6.3E-41/ANTH domain	NA	1.33728	242.435	7.50216	1.97e-27	4.65e-26	up-regulated
4 vs 5 dpi	WH10008238	gi|924822040|gb|KOS19994.1|/3.04307e-33/hypothetical protein ESCO_005592 [Escovopsis weberi]	gi|699031042|emb|HG970335.1|/6e-19/Fusarium graminearum chromosome 4, complete genome	NA	NA	NA	A0A0M8N3Q4/9e-33/A0A0M8N3Q4_9HYPO Uncharacterized protein OS=Escovopsis weberi GN=ESCO_005592 PE=4 SV=1	NA	NA	1.33728	241.487	7.49651	1.7e-26	3.89e-25	up-regulated
4 vs 5 dpi	WH10007920	gi|818167950|gb|KKP07260.1|/1.40462e-176/acetyl esterase [Trichoderma harzianum]	gi|927419387|ref|XM_014100050.1|/1e-173/Trichoderma virens Gv29-8 carbohydrate esterase family 16 protein partial mRNA	NA	NA	NA	A0A0F9XS42/4e-176/A0A0F9XS42_TRIHA Acetyl esterase OS=Trichoderma harzianum GN=THAR02_00584 PE=4 SV=1	PF00657/6.4E-13/GDSL-like Lipase/Acylhydrolase	molecular_function:GO:0016788//hydrolase activity, acting on ester bonds;	7.0793	1203.47	7.40938	2.77e-125	7.48e-123	up-regulated
4 vs 5 dpi	WH10009292	gi|927414818|ref|XP_013953240.1|/0/hypothetical protein TRIVIDRAFT_14743, partial [Trichoderma virens Gv29-8] &gt;gi|358381500|gb|EHK19175.1| hypothetical protein TRIVIDRAFT_14743, partial [Trichoderma virens Gv29-8]	gi|768311754|gb|CP010982.1|/1e-109/Verticillium dahliae VdLs.17 chromosome 3, complete sequence	NA	NA	NA	G9N259/0.0/G9N259_HYPVG Uncharacterized protein (Fragment) OS=Hypocrea virens (strain Gv29-8 / FGSC 10586) GN=TRIVIDRAFT_14743 PE=4 SV=1	NA	NA	1.33728	200.84	7.2306	1.11e-22	2.16e-21	up-regulated
4 vs 5 dpi	WH10004855	gi|591489163|gb|EXM18869.1|/4.15095e-167/hypothetical protein FOTG_13050 [Fusarium oxysporum f. sp. vasinfectum 25433]	gi|517323984|emb|HF679032.1|/1e-143/Fusarium fujikuroi IMI 58289 draft genome, chromosome FFUJ_chr10	NA	vda:VDAG_08105/2e-99/cell wall glycosyl hydrolase YteR; K15532 unsaturated rhamnogalacturonyl hydrolase [EC:3.2.1.172]	CAC0359/9e-85/---	X0KZ21/1e-166/X0KZ21_FUSOX Uncharacterized protein OS=Fusarium oxysporum f. sp. vasinfectum 25433 GN=FOTG_13050 PE=4 SV=1	PF07470/5.1E-70/Glycosyl Hydrolase Family 88	NA	2.67455	367.98	7.10419	2.83e-40	1e-38	up-regulated
4 vs 5 dpi	WH10001579	gi|743658963|gb|KID86257.1|/2.91644e-85/Carbonic anhydrase [Metarhizium guizhouense ARSEF 977]	gi|953457764|ref|XM_014716871.1|/3e-85/Metarhizium majus ARSEF 297 Carbonic anhydrase partial mRNA	NA	maj:MAA_10389/2e-85/carbonic anhydrase; K01673 carbonic anhydrase [EC:4.2.1.1]	SPy0237/7e-49/---	A0A0B4H2L1/9e-85/A0A0B4H2L1_9HYPO Carbonic anhydrase OS=Metarhizium guizhouense ARSEF 977 GN=MGU_06690 PE=3 SV=1	PF00484/5.7E-11/Carbonic anhydrase	molecular_function:GO:0004089//carbonate dehydratase activity;GO:0008270//zinc ion binding;	1.4355	187.354	7.02806	3.79e-21	6.75e-20	up-regulated
4 vs 5 dpi	WH10002207	gi|927422342|ref|XP_013957002.1|/1.8717e-77/hypothetical protein TRIVIDRAFT_216106 [Trichoderma virens Gv29-8] &gt;gi|358385194|gb|EHK22791.1| hypothetical protein TRIVIDRAFT_216106 [Trichoderma virens Gv29-8]	gi|629699798|ref|XM_007817000.1|/2e-65/Metarhizium acridum CQMa 102 Bys1 family protein partial mRNA	NA	NA	NA	G9MRS2/6e-77/G9MRS2_HYPVG Uncharacterized protein OS=Hypocrea virens (strain Gv29-8 / FGSC 10586) GN=TRIVIDRAFT_216106 PE=4 SV=1	PF04681/5.0E-13/Blastomyces yeast-phase-specific protein	NA	1.4355	183.508	6.99814	1.05e-20	1.83e-19	up-regulated
4 vs 5 dpi	WH10008272	gi|682328313|gb|KFY28507.1|/0/hypothetical protein V491_00433 [Pseudogymnoascus sp. VKM F-3775]	gi|915155551|ref|XM_013473191.1|/0.0/Rasamsonia emersonii CBS 393.64 Lovastatin nonaketide synthase mRNA	Q9Y7D5/0.0/LOVF_ASPTE Lovastatin diketide synthase LovF OS=Aspergillus terreus GN=lovF PE=1 SV=1	pcs:Pc14g00080/0.0/Pc14g00080; K15394 hybrid polyketide synthase / nonribosomal peptide synthetase ACE1	CAC3355/3e-154/---	A0A094D115/0.0/A0A094D115_9PEZI Uncharacterized protein OS=Pseudogymnoascus pannorum VKM F-3775 GN=V491_00433 PE=4 SV=1	PF00550/1.4E-7/Phosphopantetheine attachment site	molecular_function:GO:0003824//catalytic activity;	1.33728	169.896	6.98921	3.87e-19	6.27e-18	up-regulated
4 vs 5 dpi	WH10003618	gi|589101359|ref|XP_006962702.1|/0/glycoside hydrolase family 27 [Trichoderma reesei QM6a] &gt;gi|340520926|gb|EGR51161.1| glycoside hydrolase family 27 [Trichoderma reesei QM6a] &gt;gi|572281565|gb|ETS04589.1| alpha-galactosidase [Trichoderma reesei RUT C-30]	gi|589101358|ref|XM_006962640.1|/0.0/Trichoderma reesei QM6a glycoside hydrolase family 27 (TRIREDRAFT_72632), mRNA	A7XZT2/3e-177/AGALB_TALEM Probable alpha-galactosidase B OS=Talaromyces emersonii PE=3 SV=1	tre:TRIREDRAFT_72632/0.0/glycoside hydrolase family 27; K07407 alpha-galactosidase [EC:3.2.1.22]	NA	A0A024SGF7/0.0/A0A024SGF7_HYPJE Alpha-galactosidase OS=Trichoderma reesei RUT C-30 GN=M419DRAFT_6433 PE=3 SV=1	PF16499/5.5E-42/Alpha galactosidase A	biological_process:GO:0005975//carbohydrate metabolic process;molecular_function:GO:0052692//raffinose alpha-galactosidase activity;	9.65562	1137.2	6.8799	9.4e-116	2.22e-113	up-regulated
4 vs 5 dpi	WH10001491	gi|666409754|gb|KEY74451.1|/0/hypothetical protein S7711_04489 [Stachybotrys chartarum IBT 7711] &gt;gi|667526087|gb|KFA54551.1| hypothetical protein S40293_08053 [Stachybotrys chartarum IBT 40293] &gt;gi|667737674|gb|KFA76924.1| hypothetical protein S40288_06183 [Stachybotrys chartarum IBT 40288]	gi|953401817|ref|XM_014689477.1|/1e-174/Metarhizium brunneum ARSEF 3297 Alkaline phosphatase-like, alpha/beta/alpha partial mRNA	P11491/1e-92/PPB_YEAST Repressible alkaline phosphatase OS=Saccharomyces cerevisiae (strain ATCC 204508 / S288c) GN=PHO8 PE=1 SV=2	maj:MAA_08807/1e-174/Alkaline phosphatase, active site protein; K01077 alkaline phosphatase [EC:3.1.3.1]	YDR481c/8e-93/---	A0A0B7KAJ7/0.0/A0A0B7KAJ7_BIOOC Alkaline phosphatase OS=Bionectria ochroleuca GN=BN869_000008600_1 PE=3 SV=1	PF00245/3.2E-87/Alkaline phosphatase	biological_process:GO:0008152//metabolic process;molecular_function:GO:0016791//phosphatase activity;	8.31834	948.88	6.83379	1.13e-97	2.11e-95	up-regulated
4 vs 5 dpi	WH10002382	gi|818163370|gb|KKP03161.1|/0/formate dehydrogenase [Trichoderma harzianum]	gi|667648442|ref|XM_008597831.1|/0.0/Beauveria bassiana ARSEF 2860 formate dehydrogenase partial mRNA	Q03134/0.0/FDH_EMENI Probable formate dehydrogenase OS=Emericella nidulans (strain FGSC A4 / ATCC 38163 / CBS 112.46 / NRRL 194 / M139) GN=aciA PE=2 SV=3	cmt:CCM_03045/0.0/formate dehydrogenase; K00122 formate dehydrogenase [EC:1.2.1.2]	YOR388c/7e-166/---	A0A0F9XDK4/0.0/A0A0F9XDK4_TRIHA Formate dehydrogenase OS=Trichoderma harzianum GN=THAR02_04731 PE=3 SV=1	PF02826/5.4E-52/D-isomer specific 2-hydroxyacid dehydrogenase, NAD binding domain	biological_process:GO:0055114//oxidation-reduction process;GO:0042183//formate catabolic process;cellular_component:GO:0005829//cytosol;molecular_function:GO:0008863//formate dehydrogenase (NAD+) activity;GO:0051287//NAD binding;GO:0016616//oxidoreductase activity, acting on the CH-OH group of donors, NAD or NADP as acceptor;	15.3976	1568.37	6.67041	1.64e-153	6.63e-151	up-regulated
4 vs 5 dpi	WH10009844	gi|818161950|gb|KKP01947.1|/5.59062e-90/hypothetical protein THAR02_05975 [Trichoderma harzianum]	gi|667649694|ref|XM_008598457.1|/3e-78/Beauveria bassiana ARSEF 2860 DDHD domain-containing protein partial mRNA	Q9UTI9/6e-21/YKZ2_SCHPO UPF0591 membrane protein C15E1.02c OS=Schizosaccharomyces pombe (strain 972 / ATCC 24843) GN=SPAC15E1.02c PE=3 SV=1	NA	NA	A0A0F9ZNV5/2e-89/A0A0F9ZNV5_TRIHA Uncharacterized protein OS=Trichoderma harzianum GN=THAR02_05975 PE=4 SV=1	PF08570/1.6E-19/Protein of unknown function (DUF1761)	cellular_component:GO:0016021//integral component of membrane;	2.87101	283.454	6.62541	8.11e-31	2.18e-29	up-regulated
4 vs 5 dpi	WH10009450	gi|589109299|ref|XP_006966672.1|/0/predicted protein [Trichoderma reesei QM6a] &gt;gi|340517321|gb|EGR47566.1| predicted protein [Trichoderma reesei QM6a] &gt;gi|572277614|gb|ETS00849.1| hypothetical protein M419DRAFT_82566 [Trichoderma reesei RUT C-30]	gi|517316688|emb|HF679027.1|/0.0/Fusarium fujikuroi IMI 58289 draft genome, chromosome FFUJ_chr05	NA	ani:AN8230.2/5e-11/hypothetical protein; K03135 transcription initiation factor TFIID subunit 11	MA3638/8e-13/---	A0A024S6A0/0.0/A0A024S6A0_HYPJE Uncharacterized protein OS=Trichoderma reesei RUT C-30 GN=M419DRAFT_82566 PE=4 SV=1	PF01757/5.4E-36/Acyltransferase family	cellular_component:GO:0016021//integral component of membrane;molecular_function:GO:0016747//transferase activity, transferring acyl groups other than amino-acyl groups;	1.4355	137.878	6.58569	1.73e-15	2.3e-14	up-regulated
4 vs 5 dpi	WH10000259	gi|924821940|gb|KOS19894.1|/0/Chitinase A1 [Escovopsis weberi]	gi|629714656|ref|XM_007821458.1|/0.0/Metarhizium robertsii ARSEF 23 glycoside hydrolase family 18 protein mRNA	P32470/6e-21/CHI1_APHAL Chitinase 1 OS=Aphanocladium album GN=CHI1 PE=1 SV=2	afm:AFUA_3G07160/8e-117/class V chitinase (EC:3.2.1.14); K01183 chitinase [EC:3.2.1.14]	lin0153_1/3e-20/---	A0A0M8N3J8/0.0/A0A0M8N3J8_9HYPO Chitinase A1 OS=Escovopsis weberi GN=ESCO_005822 PE=4 SV=1	PF00704/3.7E-56/Glycosyl hydrolases family 18	biological_process:GO:0071704//organic substance metabolic process;molecular_function:GO:0004553//hydrolase activity, hydrolyzing O-glycosyl compounds;	1.33728	121.66	6.50741	1.27e-13	1.5e-12	up-regulated
4 vs 5 dpi	WH10009433	gi|927427178|ref|XP_013959420.1|/1.44257e-158/hypothetical protein TRIVIDRAFT_229523 [Trichoderma virens Gv29-8] &gt;gi|358387614|gb|EHK25208.1| hypothetical protein TRIVIDRAFT_229523 [Trichoderma virens Gv29-8]	gi|927427177|ref|XM_014103945.1|/1e-158/Trichoderma virens Gv29-8 hypothetical protein partial mRNA	NA	NA	NA	G9MI91/4e-158/G9MI91_HYPVG Uncharacterized protein OS=Hypocrea virens (strain Gv29-8 / FGSC 10586) GN=TRIVIDRAFT_229523 PE=4 SV=1	PF12511/1.8E-8/Protein of unknown function (DUF3716)	NA	1.4355	125.726	6.45258	4.26e-14	5.2e-13	up-regulated
4 vs 5 dpi	WH10009609	gi|818161540|gb|KKP01602.1|/4.05372e-130/GPR1/FUN34/yaaH family protein [Trichoderma harzianum]	gi|629692454|ref|XM_007813328.1|/1e-129/Metarhizium acridum CQMa 102 GPR/FUN34 family protein partial mRNA	Q5B2K4/1e-86/ACPA_EMENI Acetate permease A OS=Emericella nidulans (strain FGSC A4 / ATCC 38163 / CBS 112.46 / NRRL 194 / M139) GN=acpA PE=2 SV=1	maw:MAC_05179/4e-130/GPR/FUN34 family protein; K07034 uncharacterized protein	YNR002c/8e-65/---	A0A0F9ZMX9/1e-129/A0A0F9ZMX9_TRIHA GPR1/FUN34/yaaH family protein OS=Trichoderma harzianum GN=THAR02_06310 PE=4 SV=1	PF01184/5.4E-90/GPR1/FUN34/yaaH family	cellular_component:GO:0016021//integral component of membrane;	5.3491	466.599	6.44674	1.06e-48	5.21e-47	up-regulated
4 vs 5 dpi	WH10006636	gi|924821940|gb|KOS19894.1|/0/Chitinase A1 [Escovopsis weberi]	gi|629714656|ref|XM_007821458.1|/0.0/Metarhizium robertsii ARSEF 23 glycoside hydrolase family 18 protein mRNA	P32470/1e-19/CHI1_APHAL Chitinase 1 OS=Aphanocladium album GN=CHI1 PE=1 SV=2	afm:AFUA_3G07160/6e-115/class V chitinase (EC:3.2.1.14); K01183 chitinase [EC:3.2.1.14]	lin0153_1/2e-20/---	A0A0M8N3J8/0.0/A0A0M8N3J8_9HYPO Chitinase A1 OS=Escovopsis weberi GN=ESCO_005822 PE=4 SV=1	PF00704/3.5E-57/Glycosyl hydrolases family 18	biological_process:GO:0071704//organic substance metabolic process;molecular_function:GO:0004553//hydrolase activity, hydrolyzing O-glycosyl compounds;	1.4355	123.768	6.42994	7.16e-14	8.65e-13	up-regulated
4 vs 5 dpi	WH10004134	gi|927417790|ref|XP_013954726.1|/0/hypothetical protein TRIVIDRAFT_231073 [Trichoderma virens Gv29-8] &gt;gi|358382860|gb|EHK20530.1| hypothetical protein TRIVIDRAFT_231073 [Trichoderma virens Gv29-8]	gi|596648122|ref|XM_007272636.1|/1e-176/Colletotrichum gloeosporioides Nara gc5 leucine aminopeptidase (CGGC5_2653), partial mRNA	B6H3H1/1e-85/LAP1_PENCW Leucine aminopeptidase 1 OS=Penicillium chrysogenum (strain ATCC 28089 / DSM 1075 / Wisconsin 54-1255) GN=lap1 PE=3 SV=1	maj:MAA_00997/3e-155/peptidase family M28; K05994 bacterial leucyl aminopeptidase [EC:3.4.11.10]	YDR415c/2e-66/---	G9MYA8/0.0/G9MYA8_HYPVG Peptide hydrolase OS=Hypocrea virens (strain Gv29-8 / FGSC 10586) GN=TRIVIDRAFT_231073 PE=3 SV=1	PF04389/4.3E-37/Peptidase family M28	biological_process:GO:0006508//proteolysis;molecular_function:GO:0008233//peptidase activity;GO:0046872//metal ion binding;	12.5266	1079.6	6.42935	2.08e-107	4.59e-105	up-regulated
4 vs 5 dpi	WH10000474	gi|927394133|ref|XP_013942912.1|/7.3049e-86/hypothetical protein TRIATDRAFT_39831 [Trichoderma atroviride IMI 206040] &gt;gi|358395675|gb|EHK45062.1| hypothetical protein TRIATDRAFT_39831 [Trichoderma atroviride IMI 206040]	gi|953468626|ref|XM_014722302.1|/1e-76/Metarhizium majus ARSEF 297 MARVEL-like domain protein partial mRNA	NA	NA	NA	G9NVP3/2e-85/G9NVP3_HYPAI Uncharacterized protein OS=Hypocrea atroviridis (strain ATCC 20476 / IMI 206040) GN=TRIATDRAFT_39831 PE=4 SV=1	PF01284/3.9E-17/Membrane-associating domain	cellular_component:GO:0016021//integral component of membrane;	8.41657	695.154	6.36796	5.27e-71	5.27e-69	up-regulated
4 vs 5 dpi	WH10005049	gi|908394349|gb|KND94944.1|/0/Nitrate transporter [Tolypocladium ophioglossoides CBS 100239]	gi|761847836|ref|XM_007822281.2|/0.0/Metarhizium robertsii ARSEF 23 nitrate transporter mRNA	P22152/5e-171/CRNA_EMENI Nitrate transporter OS=Emericella nidulans (strain FGSC A4 / ATCC 38163 / CBS 112.46 / NRRL 194 / M139) GN=crnA PE=2 SV=2	maj:MAA_04283/0.0/nitrate transporter; K02575 MFS transporter, NNP family, nitrate/nitrite transporter	BH0612/8e-35/---	A0A0L0NLL1/0.0/A0A0L0NLL1_9HYPO Nitrate transporter OS=Tolypocladium ophioglossoides CBS 100239 GN=TOPH_00210 PE=4 SV=1	PF07690/2.9E-29/Major Facilitator Superfamily	biological_process:GO:0055085//transmembrane transport;GO:0015706//nitrate transport;GO:0015707//nitrite transport;cellular_component:GO:0016021//integral component of membrane;molecular_function:GO:0015112//nitrate transmembrane transporter activity;GO:0015113//nitrite transmembrane transporter activity;	2.67455	218.045	6.34918	1.91e-23	3.87e-22	up-regulated
4 vs 5 dpi	WH10000798	gi|818164632|gb|KKP04273.1|/0/fungalysin metallopeptidase [Trichoderma harzianum]	gi|615434356|ref|XM_007589716.1|/0.0/Colletotrichum fioriniae PJ7 fungalysin metallopeptidase mRNA	E3QKL1/0.0/MEP_COLGM Extracellular metalloproteinase mep OS=Colletotrichum graminicola (strain M1.001 / M2 / FGSC 10212) GN=mep PE=2 SV=1	maj:MAA_01945/0.0/fungalysin metallopeptidase; K01417 extracellular elastinolytic metalloproteinase [EC:3.4.24.-]	NA	A0A0F9XW31/0.0/A0A0F9XW31_TRIHA Fungalysin metallopeptidase OS=Trichoderma harzianum GN=THAR02_03624 PE=4 SV=1	PF02128/8.0E-157/Fungalysin metallopeptidase (M36)	biological_process:GO:0006508//proteolysis;cellular_component:GO:0005615//extracellular space;molecular_function:GO:0004222//metalloendopeptidase activity;GO:0008270//zinc ion binding;	28.8686	2319.63	6.32825	2.11e-211	1.86e-208	up-regulated
4 vs 5 dpi	WH10008788	gi|969883446|gb|KUF00635.1|/2.54904e-150/hypothetical protein TGAM01_04880 [Trichoderma gamsii]	gi|953401189|ref|XM_014689313.1|/1e-119/Metarhizium brunneum ARSEF 3297 SAM-dependent methyltransferase partial mRNA	NA	NA	lin0536/5e-48/---	G9NXM1/1e-149/G9NXM1_HYPAI Uncharacterized protein OS=Hypocrea atroviridis (strain ATCC 20476 / IMI 206040) GN=TRIATDRAFT_300504 PE=4 SV=1	PF13489/9.4E-9/Methyltransferase domain	NA	2.77278	221.756	6.3215	7.06e-24	1.46e-22	up-regulated
4 vs 5 dpi	WH10009193	gi|927415352|ref|XP_013953507.1|/0/hypothetical protein TRIVIDRAFT_216605 [Trichoderma virens Gv29-8] &gt;gi|358381635|gb|EHK19310.1| hypothetical protein TRIVIDRAFT_216605 [Trichoderma virens Gv29-8]	gi|667658860|ref|XM_008603040.1|/0.0/Beauveria bassiana ARSEF 2860 glycerophosphoryl diester phosphodiesterase partial mRNA	D4AIS9/4e-89/A4177_ARTBC Extracellular protein ARB_04177 OS=Arthroderma benhamiae (strain ATCC MYA-4681 / CBS 112371) GN=ARB_04177 PE=1 SV=1	maw:MAC_02366/0.0/glycerophosphoryl diester phosphodiesterase family protein; K01126 glycerophosphoryl diester phosphodiesterase [EC:3.1.4.46]	VCA0136/2e-09/---	G9N2K0/0.0/G9N2K0_HYPVG Uncharacterized protein OS=Hypocrea virens (strain Gv29-8 / FGSC 10586) GN=TRIVIDRAFT_216605 PE=4 SV=1	PF03009/3.3E-12/Glycerophosphoryl diester phosphodiesterase family	biological_process:GO:0006629//lipid metabolic process;molecular_function:GO:0008889//glycerophosphodiester phosphodiesterase activity;	2.77278	219.521	6.30688	1.27e-23	2.6e-22	up-regulated
4 vs 5 dpi	WH10000445	gi|799251016|gb|KJZ79650.1|/9.32131e-09/hypothetical protein HIM_01119 [Hirsutella minnesotensis 3608]	gi|927431149|ref|XM_014105931.1|/6e-08/Trichoderma virens Gv29-8 hypothetical protein partial mRNA	NA	NA	NA	A0A0L0N710/1e-07/A0A0L0N710_9HYPO Uncharacterized protein OS=Tolypocladium ophioglossoides CBS 100239 GN=TOPH_05739 PE=4 SV=1	NA	NA	4.30651	339.238	6.29964	2.57e-35	7.8e-34	up-regulated
4 vs 5 dpi	WH10001544	gi|927415688|ref|XP_013953675.1|/0/hypothetical protein TRIVIDRAFT_67893 [Trichoderma virens Gv29-8] &gt;gi|358381801|gb|EHK19475.1| hypothetical protein TRIVIDRAFT_67893 [Trichoderma virens Gv29-8]	gi|589114586|ref|XM_006969254.1|/0.0/Trichoderma reesei QM6a aldehyde dehydrogenase (TRIREDRAFT_111932), partial mRNA	Q25417/9e-97/ALDH2_LEITA Aldehyde dehydrogenase, mitochondrial OS=Leishmania tarentolae GN=ALDH2 PE=1 SV=1	afm:AFUA_8G02160/2e-170/aldehyde dehydrogenase family protein (EC:1.2.1.16); K00135 succinate-semialdehyde dehydrogenase / glutarate-semialdehyde dehydrogenase [EC:1.2.1.16 1.2.1.79 1.2.1.20]	SPAC922.07c/4e-95/---	G9N142/0.0/G9N142_HYPVG Uncharacterized protein OS=Hypocrea virens (strain Gv29-8 / FGSC 10586) GN=TRIVIDRAFT_67893 PE=3 SV=1	PF00171/3.2E-142/Aldehyde dehydrogenase family	biological_process:GO:0055114//oxidation-reduction process;molecular_function:GO:0016620//oxidoreductase activity, acting on the aldehyde or oxo group of donors, NAD or NADP as acceptor;	10.9929	846.344	6.2666	1.43e-84	1.87e-82	up-regulated
4 vs 5 dpi	WH10009102	gi|572284270|gb|ETS07244.1|/0/general substrate transporter [Trichoderma reesei RUT C-30]	gi|589107746|ref|XM_006965834.1|/0.0/Trichoderma reesei QM6a galactose permease (TRIREDRAFT_62380), partial mRNA	P53387/2e-143/KHT2_KLULC Hexose transporter 2 OS=Kluyveromyces lactis GN=KHT2 PE=3 SV=1	maj:MAA_09904/0.0/galactose permease; K08139 MFS transporter, SP family, sugar:H+ symporter	CAC1339/1e-52/---	A0A024SM95/0.0/A0A024SM95_HYPJE General substrate transporter OS=Trichoderma reesei RUT C-30 GN=M419DRAFT_95062 PE=3 SV=1	PF00083/1.6E-132/Sugar (and other) transporter	biological_process:GO:0055085//transmembrane transport;cellular_component:GO:0016021//integral component of membrane;molecular_function:GO:0022891//substrate-specific transmembrane transporter activity;	2.87101	215.242	6.22826	3.75e-23	7.51e-22	up-regulated
4 vs 5 dpi	WH10002208	gi|969881361|gb|KUE98568.1|/0/lovastatin nonaketide synthase [Trichoderma gamsii]	gi|667644994|ref|XM_008596107.1|/0.0/Beauveria bassiana ARSEF 2860 lovastatin nonaketide synthase partial mRNA	Q9Y7D5/0.0/LOVF_ASPTE Lovastatin diketide synthase LovF OS=Aspergillus terreus GN=lovF PE=1 SV=1	bfu:BC1G_09042/0.0/similar to polyketide synthase; K15419 emericellamide biosynthesis, highly reducing iterative type I polyketide synthase	CAC3355/1e-178/---	A0A0A1T5R8/0.0/A0A0A1T5R8_9HYPO Uncharacterized protein OS=Torrubiella hemipterigena GN=VHEMI00830 PE=4 SV=1	PF00107/3.6E-16/Zinc-binding dehydrogenase	biological_process:GO:0008152//metabolic process;molecular_function:GO:0003824//catalytic activity;	1.4355	106.831	6.21763	6.13e-12	6.33e-11	up-regulated
4 vs 5 dpi	WH10001639	gi|829133587|gb|KLP07478.1|/2.33294e-96/uncharacterized protein Y057_8291 [Fusarium fujikuroi]	gi|629728749|ref|XM_007825901.1|/5e-90/Metarhizium robertsii ARSEF 23 allergen mRNA	NA	NA	NA	A0A0J0E3S0/7e-96/A0A0J0E3S0_GIBFU Uncharacterized protein OS=Gibberella fujikuroi GN=Y057_8291 PE=4 SV=1	NA	NA	1.4355	105.047	6.19333	9.74e-12	9.98e-11	up-regulated
4 vs 5 dpi	WH10008205	NA	NA	NA	NA	NA	NA	NA	NA	1.4355	103.878	6.17719	1.33e-11	1.34e-10	up-regulated
4 vs 5 dpi	WH10000175	gi|697080441|ref|XP_009653820.1|/2.79534e-14/hypothetical protein VDAG_09223 [Verticillium dahliae VdLs.17] &gt;gi|346975245|gb|EGY18697.1| hypothetical protein VDAG_09223 [Verticillium dahliae VdLs.17]	gi|675324090|gb|CP009078.1|/8e-14/Verticillium dahliae JR2 chromosome 5, complete sequence	NA	NA	NA	A0A0I9YVA7/1e-13/A0A0I9YVA7_GIBFU Uncharacterized protein OS=Gibberella fujikuroi GN=Y057_14512 PE=4 SV=1	NA	NA	2.67455	190.062	6.15103	2.64e-20	4.51e-19	up-regulated
4 vs 5 dpi	WH10002855	gi|572275149|gb|ETR98599.1|/0/nonribosomal peptide synthetase [Trichoderma reesei RUT C-30]	gi|927414557|ref|XM_014097635.1|/0.0/Trichoderma virens Gv29-8 Non-robosomal peptide synthetase (Tex1), partial mRNA	Q01886/0.0/HTS1_COCCA HC-toxin synthetase OS=Cochliobolus carbonum GN=HTS1 PE=1 SV=2	aor:AOR_1_760134/0.0/AO090102000465; nonribosomal peptide synthase; K18281 brevianamide F synthase	all2643/3e-113/---	A0A024RZM6/0.0/A0A024RZM6_HYPJE Nonribosomal peptide synthetase OS=Trichoderma reesei RUT C-30 GN=M419DRAFT_88360 PE=4 SV=1	PF00698/2.2E-53/Acyl transferase domain	NA	1.4355	97.4352	6.08481	7.18e-11	6.89e-10	up-regulated
4 vs 5 dpi	WH10008097	gi|512192166|gb|EPE07926.1|/3.29709e-120/3 -5 exonuclease [Ophiostoma piceae UAMH 11346]	gi|699040812|emb|HG970332.1|/6e-75/Fusarium graminearum chromosome 1, complete genome	NA	maj:MAA_00942/4e-44/3'-5' exonuclease; K18740 exonuclease 3'-5' domain-containing protein 1	NA	S3C7K9/1e-119/S3C7K9_OPHP1 3-5 exonuclease OS=Ophiostoma piceae (strain UAMH 11346) GN=F503_00648 PE=4 SV=1	PF01612/4.8E-9/3'-5' exonuclease	NA	4.11006	278.93	6.0846	3.61e-29	9.12e-28	up-regulated
4 vs 5 dpi	WH10002410	gi|908387635|gb|KND88340.1|/1.28015e-103/ENTH domain-containing protein [Tolypocladium ophioglossoides CBS 100239]	gi|636750406|ref|XM_008079186.1|/6e-94/Glarea lozoyensis ATCC 20868 GAT-like protein mRNA	O60167/3e-46/YHC3_SCHPO ENTH domain-containing protein C19F8.03c OS=Schizosaccharomyces pombe (strain 972 / ATCC 24843) GN=SPBC19F8.03c PE=1 SV=1	mgr:MGG_13514/1e-94/ENTH domain-containing protein; K20044 phosphatidylinositol-binding clathrin assembly protein	NA	A0A0L0N3C8/4e-103/A0A0L0N3C8_9HYPO ENTH domain-containing protein OS=Tolypocladium ophioglossoides CBS 100239 GN=TOPH_06927 PE=4 SV=1	PF07651/2.3E-42/ANTH domain	molecular_function:GO:0005488//binding;	1.33728	90.479	6.08021	4.53e-10	4.09e-09	up-regulated
4 vs 5 dpi	WH10006564	gi|927411170|ref|XP_013951416.1|/0/hypothetical protein TRIVIDRAFT_232088 [Trichoderma virens Gv29-8] &gt;gi|358379538|gb|EHK17218.1| hypothetical protein TRIVIDRAFT_232088 [Trichoderma virens Gv29-8]	gi|667662484|ref|XM_008604852.1|/1e-177/Beauveria bassiana ARSEF 2860 epoxide hydrolase partial mRNA	P79381/1e-64/HYEP_PIG Epoxide hydrolase 1 OS=Sus scrofa GN=EPHX1 PE=2 SV=1	mgr:MGG_02509/5e-138/juvenile hormone epoxide hydrolase 2; K01253 microsomal epoxide hydrolase [EC:3.3.2.9]	CAC0719/3e-73/---	G9N8A9/0.0/G9N8A9_HYPVG Uncharacterized protein OS=Hypocrea virens (strain Gv29-8 / FGSC 10586) GN=TRIVIDRAFT_232088 PE=4 SV=1	PF06441/4.4E-35/Epoxide hydrolase N terminus	molecular_function:GO:0033961//cis-stilbene-oxide hydrolase activity;	5.64379	379.358	6.07075	3.46e-39	1.17e-37	up-regulated
4 vs 5 dpi	WH10008055	gi|302894275|ref|XP_003046018.1|/2.77881e-38/hypothetical protein NECHADRAFT_58192 [Nectria haematococca mpVI 77-13-4] &gt;gi|256726945|gb|EEU40305.1| hypothetical protein NECHADRAFT_58192 [Nectria haematococca mpVI 77-13-4]	gi|699031042|emb|HG970335.1|/1e-32/Fusarium graminearum chromosome 4, complete genome	NA	NA	NA	A0A024SID0/5e-37/A0A024SID0_HYPJE Uncharacterized protein OS=Trichoderma reesei RUT C-30 GN=M419DRAFT_117652 PE=4 SV=1	NA	NA	1.33728	89.7052	6.06782	5.54e-10	4.95e-09	up-regulated
4 vs 5 dpi	WH10000160	gi|953465623|ref|XP_014576286.1|/1.61003e-24/hypothetical protein MAJ_06779, partial [Metarhizium majus ARSEF 297] &gt;gi|743670345|gb|KID97292.1| hypothetical protein MAJ_06779, partial [Metarhizium majus ARSEF 297]	gi|953465622|ref|XM_014720800.1|/2e-24/Metarhizium majus ARSEF 297 hypothetical protein partial mRNA	NA	NA	NA	A0A0B4HY19/5e-24/A0A0B4HY19_9HYPO Uncharacterized protein (Fragment) OS=Metarhizium majus ARSEF 297 GN=MAJ_06779 PE=4 SV=1	NA	NA	1.33728	89.6736	6.06731	5.61e-10	5.01e-09	up-regulated
4 vs 5 dpi	WH10004169	gi|969884192|gb|KUF01376.1|/0/hypothetical protein TGAM01_04230 [Trichoderma gamsii]	gi|815889456|ref|XM_001246388.2|/0.0/Coccidioides immitis RS pyoverdine/dityrosine biosynthesis protein partial mRNA	P21623/7e-21/DIT1_YEAST Spore wall maturation protein DIT1 OS=Saccharomyces cerevisiae (strain ATCC 204508 / S288c) GN=DIT1 PE=1 SV=2	NA	PA2254/5e-34/---	J3KGE6/0.0/J3KGE6_COCIM Pyoverdine/dityrosine biosynthesis protein OS=Coccidioides immitis (strain RS) GN=CIMG_10486 PE=4 SV=2	PF05141/9.6E-95/Pyoverdine/dityrosine biosynthesis protein	biological_process:GO:0055114//oxidation-reduction process;molecular_function:GO:0016491//oxidoreductase activity;	22.1822	1414.94	5.99519	7.19e-133	2.25e-130	up-regulated
4 vs 5 dpi	WH10000084	gi|818164088|gb|KKP03787.1|/8.334e-65/hypothetical protein THAR02_04117 [Trichoderma harzianum]	gi|347003384|gb|CP003013.1|/9e-44/Thielavia terrestris NRRL 8126 chromosome 5, complete sequence	NA	NA	NA	A0A0F9ZUB9/3e-64/A0A0F9ZUB9_TRIHA Uncharacterized protein OS=Trichoderma harzianum GN=THAR02_04117 PE=4 SV=1	NA	NA	5.64379	349.701	5.95331	6.22e-36	1.95e-34	up-regulated
4 vs 5 dpi	WH10001705	gi|818166364|gb|KKP05817.1|/0/hypothetical protein THAR02_02101 [Trichoderma harzianum]	gi|615435223|ref|XM_007589930.1|/0.0/Colletotrichum fioriniae PJ7 peptidase family M28 mRNA	D4D3D1/2e-69/LAP2_TRIVH Probable leucine aminopeptidase 2 OS=Trichophyton verrucosum (strain HKI 0517) GN=LAP2 PE=3 SV=1	yli:YALI0B21186g/8e-76/YALI0B21186p; K01264 aminopeptidase Y [EC:3.4.11.15]	PA2939/1e-67/---	A0A0G0A0I4/0.0/A0A0G0A0I4_TRIHA Peptide hydrolase OS=Trichoderma harzianum GN=THAR02_02101 PE=3 SV=1	PF04389/4.6E-42/Peptidase family M28	biological_process:GO:0006508//proteolysis;molecular_function:GO:0004177//aminopeptidase activity;GO:0046872//metal ion binding;	65.4059	3972.17	5.92436	0	0	up-regulated
4 vs 5 dpi	WH10005767	gi|920641578|gb|KOM22253.1|/3.0635e-170/hypothetical protein XA68_7739 [Ophiocordyceps unilateralis]	gi|667647020|ref|XM_008597120.1|/1e-147/Beauveria bassiana ARSEF 2860 NAD/NADP octopine/nopaline dehydrogenase partial mRNA	NA	NA	NA	A0A0L9SW55/9e-170/A0A0L9SW55_9HYPO Uncharacterized protein OS=Ophiocordyceps unilateralis GN=XA68_7739 PE=4 SV=1	PF02317/4.9E-36/NAD/NADP octopine/nopaline dehydrogenase, alpha-helical domain	NA	33.4698	2018.39	5.9142	4.12e-181	2.11e-178	up-regulated
4 vs 5 dpi	WH10000044	gi|302418330|ref|XP_003006996.1|/3.07283e-88/conserved hypothetical protein [Verticillium alfalfae VaMs.102] &gt;gi|261354598|gb|EEY17026.1| conserved hypothetical protein, partial [Verticillium alfalfae VaMs.102]	gi|953390508|ref|XM_014684037.1|/2e-80/Metarhizium brunneum ARSEF 3297 Cerato-platanin partial mRNA	NA	NA	NA	A0A086SY48/1e-81/A0A086SY48_ACRCH Uncharacterized protein OS=Acremonium chrysogenum ATCC 11550 GN=ACRE_072480 PE=4 SV=1	NA	NA	1.4355	86.0731	5.90593	1.4e-09	1.21e-08	up-regulated
4 vs 5 dpi	WH10009981	gi|927409037|ref|XP_013950364.1|/0/hypothetical protein TRIVIDRAFT_228094 [Trichoderma virens Gv29-8] &gt;gi|358378486|gb|EHK16168.1| hypothetical protein TRIVIDRAFT_228094 [Trichoderma virens Gv29-8]	gi|953401535|ref|XM_014689403.1|/0.0/Metarhizium brunneum ARSEF 3297 Amine oxidase partial mRNA	O64411/4e-82/PAO_MAIZE Polyamine oxidase OS=Zea mays GN=PAO PE=1 SV=1	maj:MAA_04956/0.0/Amine oxidase; K13366 polyamine oxidase [EC:1.5.3.14 1.5.3.16 1.5.3.-]	slr0782/4e-09/---	G9NBG3/0.0/G9NBG3_HYPVG Uncharacterized protein OS=Hypocrea virens (strain Gv29-8 / FGSC 10586) GN=TRIVIDRAFT_228094 PE=4 SV=1	PF01593/2.0E-48/Flavin containing amine oxidoreductase	biological_process:GO:0055114//oxidation-reduction process;molecular_function:GO:0016491//oxidoreductase activity;	1.33728	79.0931	5.88618	8.86e-09	6.96e-08	up-regulated
4 vs 5 dpi	WH10008271	gi|927397185|ref|XP_013944438.1|/1.06649e-136/hypothetical protein TRIATDRAFT_43524 [Trichoderma atroviride IMI 206040] &gt;gi|358397418|gb|EHK46793.1| hypothetical protein TRIATDRAFT_43524 [Trichoderma atroviride IMI 206040]	gi|50543065|ref|XM_499699.1|/1e-123/Yarrowia lipolytica YALI0A02607p (YALI0A02607g) mRNA, complete cds	Q8VXY9/3e-50/UAH_ARATH Ureidoglycolate hydrolase OS=Arabidopsis thaliana GN=UAH PE=1 SV=1	pte:PTT_10029/2e-72/hypothetical protein; K01190 beta-galactosidase [EC:3.2.1.23]	mll1631/3e-76/---	G9NS13/3e-136/G9NS13_HYPAI Uncharacterized protein OS=Hypocrea atroviridis (strain ATCC 20476 / IMI 206040) GN=TRIATDRAFT_43524 PE=4 SV=1	PF01546/1.9E-23/Peptidase family M20/M25/M40	NA	1.33728	78.114	5.86821	1.15e-08	8.88e-08	up-regulated
4 vs 5 dpi	WH10006973	gi|927409793|ref|XP_013950742.1|/7.61355e-100/hypothetical protein TRIVIDRAFT_75374 [Trichoderma virens Gv29-8] &gt;gi|358378854|gb|EHK16535.1| hypothetical protein TRIVIDRAFT_75374 [Trichoderma virens Gv29-8]	gi|596690335|ref|XM_007280542.1|/5e-79/Colletotrichum gloeosporioides Nara gc5 mismatched base pair and cruciform dna recognition (CGGC5_9402), partial mRNA	NA	cthr:CTHT_0051240/6e-43/putative hmp1 protein; K12562 amphiphysin	NA	G9N9B4/2e-99/G9N9B4_HYPVG Uncharacterized protein OS=Hypocrea virens (strain Gv29-8 / FGSC 10586) GN=TRIVIDRAFT_75374 PE=4 SV=1	PF05532/1.9E-11/CsbD-like	NA	26.6852	1545.01	5.85543	2.9e-142	1.08e-139	up-regulated
4 vs 5 dpi	WH10009799	gi|908386363|gb|KND87110.1|/0/Alcohol oxidase, partial [Tolypocladium ophioglossoides CBS 100239]	gi|589114378|ref|XM_006969150.1|/0.0/Trichoderma reesei QM6a alcohol oxidase (TRIREDRAFT_123978), mRNA	P04841/1e-152/ALOX_PICAN Alcohol oxidase OS=Pichia angusta GN=MOX PE=1 SV=1	tre:TRIREDRAFT_123978/0.0/alcohol oxidase; K17066 alcohol oxidase [EC:1.1.3.13]	PA4100/1e-63/---	A0A0L0N025/0.0/A0A0L0N025_9HYPO Alcohol oxidase (Fragment) OS=Tolypocladium ophioglossoides CBS 100239 GN=TOPH_08221 PE=3 SV=1	PF00732/7.7E-61/GMC oxidoreductase	biological_process:GO:0055114//oxidation-reduction process;molecular_function:GO:0050660//flavin adenine dinucleotide binding;GO:0016614//oxidoreductase activity, acting on CH-OH group of donors;	11.0911	634.655	5.8385	2.12e-62	1.77e-60	up-regulated
4 vs 5 dpi	WH10009266	gi|818165311|gb|KKP04878.1|/0/hypothetical protein THAR02_03056 [Trichoderma harzianum]	gi|953469228|ref|XM_014722603.1|/0.0/Metarhizium majus ARSEF 297 Sugar transporter family protein partial mRNA	P39932/6e-121/STL1_YEAST Sugar transporter STL1 OS=Saccharomyces cerevisiae (strain ATCC 204508 / S288c) GN=STL1 PE=1 SV=2	dha:DEHA2C11374g/4e-65/DEHA2C11374p; K08139 MFS transporter, SP family, sugar:H+ symporter	araE/3e-42/---	A0A0F9XXX8/0.0/A0A0F9XXX8_TRIHA Uncharacterized protein OS=Trichoderma harzianum GN=THAR02_03056 PE=3 SV=1	PF00083/1.4E-113/Sugar (and other) transporter	biological_process:GO:0055085//transmembrane transport;cellular_component:GO:0016021//integral component of membrane;molecular_function:GO:0022891//substrate-specific transmembrane transporter activity;	9.65562	546.15	5.82179	4.85e-54	2.85e-52	up-regulated
4 vs 5 dpi	WH10000041	gi|667662073|ref|XP_008602868.1|/1.47132e-83/hypothetical protein BBA_09549 [Beauveria bassiana ARSEF 2860] &gt;gi|400593593|gb|EJP61525.1| hypothetical protein BBA_09549 [Beauveria bassiana ARSEF 2860]	gi|667662072|ref|XM_008604646.1|/1e-83/Beauveria bassiana ARSEF 2860 hypothetical protein partial mRNA	NA	NA	NA	J4VSE9/4e-83/J4VSE9_BEAB2 Uncharacterized protein OS=Beauveria bassiana (strain ARSEF 2860) GN=BBA_09549 PE=4 SV=1	NA	NA	1.4355	80.4354	5.8082	6.12e-09	4.89e-08	up-regulated
4 vs 5 dpi	WH10008464	gi|913890051|emb|CRK17845.1|/6.58675e-150/hypothetical protein BN1723_011412 [Verticillium longisporum]	gi|927393262|ref|XM_014087002.1|/1e-141/Trichoderma atroviride IMI 206040 carbohydrate esterase family 9 protein partial mRNA	Q8JZV7/4e-47/NAGA_MOUSE Putative N-acetylglucosamine-6-phosphate deacetylase OS=Mus musculus GN=Amdhd2 PE=1 SV=1	tre:TRIREDRAFT_79671/2e-142/carbohydrate esterase family 9; K01443 N-acetylglucosamine-6-phosphate deacetylase [EC:3.5.1.25]	VC0994/3e-18/---	A0A0G4L839/2e-149/A0A0G4L839_9PEZI Uncharacterized protein OS=Verticillium longisporum GN=BN1723_011412 PE=4 SV=1	PF07969/1.8E-7/Amidohydrolase family	biological_process:GO:0006044//N-acetylglucosamine metabolic process;molecular_function:GO:0008448//N-acetylglucosamine-6-phosphate deacetylase activity;	1.33728	74.5766	5.80135	2.88e-08	2.14e-07	up-regulated
4 vs 5 dpi	WH10000475	gi|818155098|gb|KKO96877.1|/3.1936e-107/hypothetical protein THAR02_11017 [Trichoderma harzianum]	gi|346995772|gb|CP003009.1|/5e-53/Thielavia terrestris NRRL 8126 chromosome 1, complete sequence	NA	NA	NA	A0A0F9X7T4/1e-106/A0A0F9X7T4_TRIHA Uncharacterized protein OS=Trichoderma harzianum GN=THAR02_11017 PE=4 SV=1	NA	NA	78.5822	4336.38	5.78614	0	0	up-regulated
4 vs 5 dpi	WH10006381	gi|927409883|ref|XP_013950787.1|/6.62332e-66/hypothetical protein TRIVIDRAFT_87961 [Trichoderma virens Gv29-8] &gt;gi|358378903|gb|EHK16584.1| hypothetical protein TRIVIDRAFT_87961 [Trichoderma virens Gv29-8]	gi|629726842|ref|XM_007825281.1|/3e-49/Metarhizium robertsii ARSEF 23 Ribosome maturation protein SBDS mRNA	Q9P7K6/4e-08/SDO1L_SCHPO SDO1-like protein C21C3.19 OS=Schizosaccharomyces pombe (strain 972 / ATCC 24843) GN=SPBC21C3.19 PE=3 SV=1	NA	NA	G9N9G4/2e-65/G9N9G4_HYPVG Uncharacterized protein OS=Hypocrea virens (strain Gv29-8 / FGSC 10586) GN=TRIVIDRAFT_87961 PE=4 SV=1	PF01172/1.1E-21/Shwachman-Bodian-Diamond syndrome (SBDS) protein	NA	19.4095	1038.43	5.7415	8.1e-98	1.54e-95	up-regulated
4 vs 5 dpi	WH10006708	gi|927416930|ref|XP_013954296.1|/0/hypothetical protein TRIVIDRAFT_89941 [Trichoderma virens Gv29-8] &gt;gi|358382430|gb|EHK20102.1| hypothetical protein TRIVIDRAFT_89941 [Trichoderma virens Gv29-8]	gi|629695684|ref|XM_007814943.1|/0.0/Metarhizium acridum CQMa 102 NAD(P) transhydrogenase precursor partial mRNA	P11024/0.0/NNTM_BOVIN NAD(P) transhydrogenase, mitochondrial OS=Bos taurus GN=NNT PE=1 SV=3	maw:MAC_06794/0.0/NAD(P) transhydrogenase precursor; K00323 NAD(P) transhydrogenase [EC:1.6.1.2]	slr1239/2e-167/---	G9MZP6/0.0/G9MZP6_HYPVG Uncharacterized protein OS=Hypocrea virens (strain Gv29-8 / FGSC 10586) GN=TRIVIDRAFT_89941 PE=4 SV=1	PF02233/3.7E-171/NAD(P) transhydrogenase beta subunit	biological_process:GO:0015992//proton transport;GO:0055114//oxidation-reduction process;cellular_component:GO:0016021//integral component of membrane;molecular_function:GO:0050661//NADP binding;GO:0008750//NAD(P)+ transhydrogenase (AB-specific) activity;	11.0911	575.855	5.69823	3.39e-56	2.14e-54	up-regulated
4 vs 5 dpi	WH10002887	gi|927413210|ref|XP_013952436.1|/0/hypothetical protein TRIVIDRAFT_76620 [Trichoderma virens Gv29-8] &gt;gi|358380563|gb|EHK18241.1| hypothetical protein TRIVIDRAFT_76620 [Trichoderma virens Gv29-8]	gi|629687420|ref|XM_007810815.1|/0.0/Metarhizium acridum CQMa 102 endonuclease/exonuclease/phosphatase family protein partial mRNA	NA	NA	SPy0747/6e-60/---	G9N651/0.0/G9N651_HYPVG Uncharacterized protein OS=Hypocrea virens (strain Gv29-8 / FGSC 10586) GN=TRIVIDRAFT_76620 PE=4 SV=1	PF03372/8.0E-11/Endonuclease/Exonuclease/phosphatase family	molecular_function:GO:0004518//nuclease activity;	2.67455	137.815	5.68729	1.87e-14	2.35e-13	up-regulated
4 vs 5 dpi	WH10009149	gi|927418894|ref|XP_013955278.1|/0/hypothetical protein TRIVIDRAFT_51662 [Trichoderma virens Gv29-8] &gt;gi|358383418|gb|EHK21084.1| hypothetical protein TRIVIDRAFT_51662 [Trichoderma virens Gv29-8]	gi|927384942|ref|XM_014082842.1|/0.0/Trichoderma atroviride IMI 206040 salicylate hydroxylase partial mRNA	NA	ang:ANI_1_1718094/0.0/salicylate hydroxylase; K00480 salicylate hydroxylase [EC:1.14.13.1]	AGc2901/4e-17/---	G9MWV1/0.0/G9MWV1_HYPVG Uncharacterized protein OS=Hypocrea virens (strain Gv29-8 / FGSC 10586) GN=TRIVIDRAFT_51662 PE=4 SV=1	PF13450/1.4E-6/NAD(P)-binding Rossmann-like domain	biological_process:GO:0055114//oxidation-reduction process;cellular_component:GO:0016021//integral component of membrane;molecular_function:GO:0071949//FAD binding;GO:0016491//oxidoreductase activity;	2.67455	136.109	5.66932	2.91e-14	3.59e-13	up-regulated
4 vs 5 dpi	WH10002868	gi|818159145|gb|KKO99651.1|/9.71072e-179/chitinase 3 [Trichoderma harzianum]	gi|927413687|ref|XM_014097200.1|/1e-175/Trichoderma virens Gv29-8 glycoside hydrolase family 18 protein partial mRNA	NA	mgr:MGG_04073/7e-89/class III chitinase; K01183 chitinase [EC:3.2.1.14]	NA	A0A0F9ZHA7/3e-178/A0A0F9ZHA7_TRIHA Chitinase 3 OS=Trichoderma harzianum GN=THAR02_08235 PE=3 SV=1	PF00704/2.9E-11/Glycosyl hydrolases family 18	biological_process:GO:0005975//carbohydrate metabolic process;molecular_function:GO:0016787//hydrolase activity;	4.30651	215.921	5.64784	3.27e-22	6.2e-21	up-regulated
4 vs 5 dpi	WH10008091	NA	NA	NA	NA	NA	NA	NA	NA	1.33728	67.0281	5.6474	2.05e-07	1.4e-06	up-regulated
4 vs 5 dpi	WH10006931	gi|953390413|ref|XP_014539475.1|/3.50462e-95/FluG domain-containing protein, partial [Metarhizium brunneum ARSEF 3297] &gt;gi|743628607|gb|KID60062.1| FluG domain-containing protein, partial [Metarhizium brunneum ARSEF 3297]	gi|953390412|ref|XM_014683989.1|/1e-94/Metarhizium brunneum ARSEF 3297 FluG domain-containing protein partial mRNA	NA	NA	NA	A0A0B4EWJ6/1e-94/A0A0B4EWJ6_9HYPO FluG domain-containing protein (Fragment) OS=Metarhizium brunneum ARSEF 3297 GN=MBR_10479 PE=4 SV=1	NA	NA	9.55739	478.183	5.6448	8.64e-47	3.93e-45	up-regulated
4 vs 5 dpi	WH10008188	gi|927416474|ref|XP_013954068.1|/8.42469e-54/hypothetical protein TRIVIDRAFT_156037 [Trichoderma virens Gv29-8] &gt;gi|358382198|gb|EHK19871.1| hypothetical protein TRIVIDRAFT_156037 [Trichoderma virens Gv29-8]	gi|94540570|gb|DQ493950.1|/4e-15/Magnaporthe grisea 70-15 clone 26K20 telomere region, partial sequence	NA	NA	NA	G9N0I9/3e-53/G9N0I9_HYPVG Uncharacterized protein OS=Hypocrea virens (strain Gv29-8 / FGSC 10586) GN=TRIVIDRAFT_156037 PE=4 SV=1	NA	NA	1.4355	71.6235	5.6408	6.07e-08	4.37e-07	up-regulated
4 vs 5 dpi	WH10005657	gi|799241676|gb|KJZ70861.1|/1.35212e-121/hypothetical protein HIM_09726 [Hirsutella minnesotensis 3608]	gi|344324191|gb|JF826561.1|/2e-34/Gibberella intermedia strain LF061 beauvericin biosynthetic gene cluster, complete sequence	NA	NA	NA	A0A0F7ZGG7/4e-121/A0A0F7ZGG7_9HYPO Uncharacterized protein OS=Hirsutella minnesotensis 3608 GN=HIM_09726 PE=4 SV=1	NA	NA	4.20829	206.675	5.61798	2.78e-19	4.53e-18	up-regulated
4 vs 5 dpi	WH10005658	gi|799241675|gb|KJZ70860.1|/1.60221e-173/hypothetical protein HIM_09725 [Hirsutella minnesotensis 3608]	gi|930149855|ref|XM_014319859.1|/1e-153/Grosmannia clavigera kw1407 peptidoglycan-binding protein partial mRNA	D4ALG0/2e-46/LYSM1_ARTBC LysM domain-containing protein ARB_05157 OS=Arthroderma benhamiae (strain ATCC MYA-4681 / CBS 112371) GN=ARB_05157 PE=1 SV=1	afm:AFUA_5G01400/7e-09/class V chitinase (EC:3.2.1.14); K01183 chitinase [EC:3.2.1.14]	NA	A0A0F7ZL01/5e-173/A0A0F7ZL01_9HYPO Uncharacterized protein OS=Hirsutella minnesotensis 3608 GN=HIM_09725 PE=4 SV=1	PF01476/2.6E-5/LysM domain	NA	6.98107	338.591	5.59995	1.04e-33	3.04e-32	up-regulated
4 vs 5 dpi	WH10005742	gi|589114359|ref|XP_006969202.1|/7.10383e-41/hydrophobin [Trichoderma reesei QM6a] &gt;gi|340514533|gb|EGR44794.1| hydrophobin [Trichoderma reesei QM6a]	gi|589114358|ref|XM_006969140.1|/2e-39/Trichoderma reesei QM6a hydrophobin (TRIREDRAFT_123967), mRNA	Q9UVI4/2e-16/THYD_CLAFS Trihydrophobin OS=Claviceps fusiformis GN=TH1 PE=1 SV=1	NA	NA	A0A024RXA3/2e-40/A0A024RXA3_HYPJE Uncharacterized protein OS=Trichoderma reesei RUT C-30 GN=M419DRAFT_125146 PE=4 SV=1	PF06766/6.7E-24/Fungal hydrophobin	NA	2.87101	138.375	5.59088	1.56e-14	1.97e-13	up-regulated
4 vs 5 dpi	WH10004242	gi|572274541|gb|ETR98059.1|/0/polysaccharide lyase family 8 protein [Trichoderma reesei RUT C-30]	gi|927431747|ref|XM_014106230.1|/0.0/Trichoderma virens Gv29-8 polysaccharide lyase family 8 protein partial mRNA	NA	NA	NA	A0A024RY29/0.0/A0A024RY29_HYPJE Polysaccharide lyase family 8 protein OS=Trichoderma reesei RUT C-30 GN=M419DRAFT_12151 PE=4 SV=1	PF08124/7.1E-19/Polysaccharide lyase family 8, N terminal alpha-helical domain	biological_process:GO:0005975//carbohydrate metabolic process;cellular_component:GO:0005576//extracellular region;molecular_function:GO:0030246//carbohydrate binding;GO:0016837//carbon-oxygen lyase activity, acting on polysaccharides;	12.3302	592.704	5.58705	5.61e-57	3.6e-55	up-regulated
4 vs 5 dpi	WH10005810	gi|927418392|ref|XP_013955027.1|/0/hypothetical protein TRIVIDRAFT_171052 [Trichoderma virens Gv29-8] &gt;gi|358383164|gb|EHK20832.1| hypothetical protein TRIVIDRAFT_171052 [Trichoderma virens Gv29-8]	gi|953401161|ref|XM_014689305.1|/0.0/Metarhizium brunneum ARSEF 3297 DUF323 domain protein partial mRNA	Q7RX33/0.0/EGT1_NEUCR Ergothioneine biosynthesis protein 1 OS=Neurospora crassa (strain ATCC 24698 / 74-OR23-1A / CBS 708.71 / DSM 1257 / FGSC 987) GN=egt-1 PE=1 SV=3	maj:MAA_04856/0.0/DUF323 domain protein; K20246 L-histidine Nalpha-methyltransferase / hercynylcysteine S-oxide synthase [EC:2.1.1.44 1.14.99.51]	SPBC1604.01_2/2e-81/---	G9MXD4/0.0/G9MXD4_HYPVG Uncharacterized protein OS=Hypocrea virens (strain Gv29-8 / FGSC 10586) GN=TRIVIDRAFT_171052 PE=4 SV=1	PF12867/4.2E-5/DinB superfamily	NA	21.9858	1011.45	5.52371	3.55e-93	5.74e-91	up-regulated
4 vs 5 dpi	WH10000176	gi|924821940|gb|KOS19894.1|/0/Chitinase A1 [Escovopsis weberi]	gi|629714656|ref|XM_007821458.1|/1e-178/Metarhizium robertsii ARSEF 23 glycoside hydrolase family 18 protein mRNA	P32470/3e-19/CHI1_APHAL Chitinase 1 OS=Aphanocladium album GN=CHI1 PE=1 SV=2	afm:AFUA_3G07160/9e-112/class V chitinase (EC:3.2.1.14); K01183 chitinase [EC:3.2.1.14]	lin0153_1/2e-17/---	A0A0M8N3J8/0.0/A0A0M8N3J8_9HYPO Chitinase A1 OS=Escovopsis weberi GN=ESCO_005822 PE=4 SV=1	PF00704/2.9E-57/Glycosyl hydrolases family 18	biological_process:GO:0071704//organic substance metabolic process;molecular_function:GO:0004553//hydrolase activity, hydrolyzing O-glycosyl compounds;	13.6674	627.928	5.52178	1.03e-59	7.48e-58	up-regulated
4 vs 5 dpi	WH10002343	gi|818163838|gb|KKP03566.1|/0/dihydrodipicolinate synthetase [Trichoderma harzianum]	gi|629708506|ref|XM_007819501.1|/0.0/Metarhizium robertsii ARSEF 23 dihydrodipicolinate synthase mRNA	A6Y9S5/0.0/LGA1_HYPJE L-threo-3-deoxy-hexylosonate aldolase OS=Hypocrea jecorina GN=lga1 PE=1 SV=1	maj:MAA_01503/0.0/dihydrodipicolinate synthase; K18103 L-threo-3-deoxy-hexylosonate aldolase [EC:4.1.2.54]	STM3532/1e-24/---	A0A0F9XEZ0/0.0/A0A0F9XEZ0_TRIHA Dihydrodipicolinate synthetase OS=Trichoderma harzianum GN=THAR02_04309 PE=3 SV=1	PF00701/1.5E-33/Dihydrodipicolinate synthetase family	biological_process:GO:0008152//metabolic process;molecular_function:GO:0016829//lyase activity;	12.5266	572.886	5.51518	6.35e-55	3.8e-53	up-regulated
4 vs 5 dpi	WH10009896	gi|927408931|ref|XP_013950311.1|/1.70738e-122/hypothetical protein TRIVIDRAFT_232483 [Trichoderma virens Gv29-8] &gt;gi|358378431|gb|EHK16113.1| hypothetical protein TRIVIDRAFT_232483 [Trichoderma virens Gv29-8]	gi|992075521|ref|XM_015556813.1|/1e-67/Aspergillus nomius NRRL 13137 MFS monocarboxylate transporter partial mRNA	Q08777/8e-31/MCH5_YEAST Riboflavin transporter MCH5 OS=Saccharomyces cerevisiae (strain ATCC 204508 / S288c) GN=MCH5 PE=1 SV=2	mbe:MBM_09972/2e-30/hsp90-like protein; K11231 osomolarity two-component system, sensor histidine kinase SLN1 [EC:2.7.13.3]	NA	G9NBA6/5e-122/G9NBA6_HYPVG Uncharacterized protein OS=Hypocrea virens (strain Gv29-8 / FGSC 10586) GN=TRIVIDRAFT_232483 PE=4 SV=1	PF07690/8.6E-20/Major Facilitator Superfamily	biological_process:GO:0055085//transmembrane transport;cellular_component:GO:0016021//integral component of membrane;	1.33728	60.8931	5.50891	9.99e-07	6.26e-06	up-regulated
4 vs 5 dpi	WH10007425	gi|818166438|gb|KKP05883.1|/1.19559e-138/acetyltransferase [Trichoderma harzianum]	gi|827066177|ref|XM_008096413.1|/1e-104/Colletotrichum graminicola M1.001 acetyltransferase partial mRNA	O59806/4e-48/YJV8_SCHPO Uncharacterized N-acetyltransferase C550.08 OS=Schizosaccharomyces pombe (strain 972 / ATCC 24843) GN=SPCC550.08 PE=3 SV=1	NA	SPCC550.08/2e-48/---	A0A0F9Y170/4e-138/A0A0F9Y170_TRIHA Acetyltransferase OS=Trichoderma harzianum GN=THAR02_02000 PE=4 SV=1	PF00583/3.6E-8/Acetyltransferase (GNAT) family	cellular_component:GO:0005783//endoplasmic reticulum;GO:0005794//Golgi apparatus;GO:0000329//fungal-type vacuole membrane;molecular_function:GO:0008080//N-acetyltransferase activity;	22.1822	995.955	5.4886	1.2e-91	1.88e-89	up-regulated
4 vs 5 dpi	WH10002632	gi|818163020|gb|KKP02861.1|/6.01916e-165/hypothetical protein THAR02_05037 [Trichoderma harzianum]	gi|38564064|emb|BX842600.1|/2e-56/Neurospora crassa DNA linkage group II BAC clone B15P20	NA	NA	NA	A0A0F9XCN7/2e-164/A0A0F9XCN7_TRIHA Uncharacterized protein OS=Trichoderma harzianum GN=THAR02_05037 PE=4 SV=1	PF14441/3.9E-15/OTT_1508-like deaminase	NA	2.77278	124.202	5.48521	5.98e-13	6.73e-12	up-regulated
4 vs 5 dpi	WH10008223	gi|927416480|ref|XP_013954071.1|/8.46685e-46/hypothetical protein TRIVIDRAFT_138653, partial [Trichoderma virens Gv29-8] &gt;gi|358382201|gb|EHK19874.1| hypothetical protein TRIVIDRAFT_138653, partial [Trichoderma virens Gv29-8]	gi|325974155|emb|FQ790247.1|/1e-19/Botryotinia fuckeliana T4 SuperContig_97_1 genomic supercontig	NA	NA	NA	G9N0J2/3e-45/G9N0J2_HYPVG Uncharacterized protein (Fragment) OS=Hypocrea virens (strain Gv29-8 / FGSC 10586) GN=TRIVIDRAFT_138653 PE=4 SV=1	NA	cellular_component:GO:0016021//integral component of membrane;	2.87101	127.976	5.47818	2.24e-13	2.59e-12	up-regulated
4 vs 5 dpi	WH10003157	gi|969879247|gb|KUE96486.1|/0/hypothetical protein TGAM01_09082 [Trichoderma gamsii]	gi|211588786|emb|AM920436.1|/1e-110/Penicillium chrysogenum Wisconsin 54-1255 complete genome, contig Pc00c21	A0M8T5/5e-07/CTTB2_FELCA Cortactin-binding protein 2 OS=Felis catus GN=CTTNBP2 PE=3 SV=1	maj:MAA_08755/2e-07/Ankyrin repeat-containing domain protein; K10380 ankyrin	all2748/3e-06/---	G9P6M0/0.0/G9P6M0_HYPAI Uncharacterized protein OS=Hypocrea atroviridis (strain ATCC 20476 / IMI 206040) GN=TRIATDRAFT_312003 PE=4 SV=1	PF12796/2.1E-6/Ankyrin repeats (3 copies)	NA	2.67455	117.972	5.46301	3e-12	3.19e-11	up-regulated
4 vs 5 dpi	WH10002828	gi|685413297|ref|XP_009225505.1|/0/hypothetical protein GGTG_09396 [Gaeumannomyces graminis var. tritici R3-111a-1] &gt;gi|402077182|gb|EJT72531.1| hypothetical protein GGTG_09396 [Gaeumannomyces graminis var. tritici R3-111a-1]	gi|145250222|ref|XM_001396588.1|/1e-173/Aspergillus niger CBS 513.88 esterase family protein, mRNA	NA	maw:MAC_06487/8e-14/esterase; K11365 SAGA-associated factor 73	NA	J3P7A0/0.0/J3P7A0_GAGT3 Uncharacterized protein OS=Gaeumannomyces graminis var. tritici (strain R3-111a-1) GN=GGTG_09396 PE=4 SV=1	PF00657/1.7E-10/GDSL-like Lipase/Acylhydrolase	NA	1.4355	63.2302	5.46098	5.34e-07	3.49e-06	up-regulated
4 vs 5 dpi	WH10008327	gi|589115013|ref|XP_006969529.1|/0/glycoside hydrolase family 3 [Trichoderma reesei QM6a] &gt;gi|340514262|gb|EGR44527.1| glycoside hydrolase family 3 [Trichoderma reesei QM6a]	gi|589115012|ref|XM_006969467.1|/0.0/Trichoderma reesei QM6a glycoside hydrolase family 3 (TRIREDRAFT_82227), partial mRNA	B0Y3M6/0.0/BGLI_ASPFC Probable beta-glucosidase I OS=Neosartorya fumigata (strain CEA10 / CBS 144.89 / FGSC A1163) GN=bglI PE=3 SV=1	tre:TRIREDRAFT_82227/0.0/cel3c; glycoside hydrolase family 3; K05349 beta-glucosidase [EC:3.2.1.21]	SPBC1683.04/0.0/---	A0A024RWA5/0.0/A0A024RWA5_HYPJE Beta-glucosidase OS=Trichoderma reesei RUT C-30 GN=M419DRAFT_125268 PE=3 SV=1	PF01915/6.6E-51/Glycosyl hydrolase family 3 C-terminal domain	biological_process:GO:0030245//cellulose catabolic process;molecular_function:GO:0008422//beta-glucosidase activity;	26.3905	1142.79	5.43639	2.21e-103	4.46e-101	up-regulated
4 vs 5 dpi	WH10007556	gi|969880527|gb|KUE97744.1|/0/FAD/FMN-containing dehydrogenase [Trichoderma gamsii]	gi|573976257|ref|XM_006666011.1|/0.0/Cordyceps militaris CM01 FAD/FMN-containing dehydrogenase (CCM_00852), partial mRNA	Q9C614/2e-19/GGLO1_ARATH Probable L-gulonolactone oxidase 1 OS=Arabidopsis thaliana GN=GULLO1 PE=3 SV=1	mbe:MBM_09631/3e-13/sugar 1,4-lactone oxidase; K00107 D-arabinono-1,4-lactone oxidase [EC:1.1.3.37]	Rv1771/9e-19/---	G9NAQ1/0.0/G9NAQ1_HYPVG Uncharacterized protein OS=Hypocrea virens (strain Gv29-8 / FGSC 10586) GN=TRIVIDRAFT_227849 PE=4 SV=1	PF04030/3.3E-7/D-arabinono-1,4-lactone oxidase	biological_process:GO:0055114//oxidation-reduction process;cellular_component:GO:0016020//membrane;molecular_function:GO:0003885//D-arabinono-1,4-lactone oxidase activity;GO:0050660//flavin adenine dinucleotide binding;	1.33728	57.2057	5.41879	2.59e-06	1.55e-05	up-regulated
4 vs 5 dpi	WH10002054	gi|572281741|gb|ETS04765.1|/2.12573e-25/hypothetical protein M419DRAFT_6589 [Trichoderma reesei RUT C-30]	gi|389627641|ref|XM_003711426.1|/3e-10/Magnaporthe oryzae 70-15 hypothetical protein (MGG_07558) mRNA, complete cds	NA	NA	NA	A0A024SGQ8/6e-25/A0A024SGQ8_HYPJE Uncharacterized protein OS=Trichoderma reesei RUT C-30 GN=M419DRAFT_6589 PE=4 SV=1	NA	NA	16.7349	710.803	5.40852	1.81e-66	1.6e-64	up-regulated
4 vs 5 dpi	WH10007337	gi|134075996|emb|CAK48190.1|/1.98844e-29/unnamed protein product [Aspergillus niger] &gt;gi|350635602|gb|EHA23963.1| hypothetical protein ASPNIDRAFT_180653 [Aspergillus niger ATCC 1015]	gi|211904284|emb|AM920439.1|/2e-26/Penicillium chrysogenum Wisconsin 54-1255 complete genome, contig Pc00c24	NA	NA	NA	G3XYL8/6e-29/G3XYL8_ASPNA Uncharacterized protein OS=Aspergillus niger (strain ATCC 1015 / CBS 113.46 / FGSC A1144 / LSHB Ac4 / NCTC 3858a / NRRL 328 / USDA 3528.7) GN=ASPNIDRAFT_180653 PE=4 SV=1	NA	cellular_component:GO:0016021//integral component of membrane;	1.4355	60.9246	5.4074	9.69e-07	6.1e-06	up-regulated
4 vs 5 dpi	WH10008173	gi|302896056|ref|XP_003046908.1|/8.20635e-145/hypothetical protein NECHADRAFT_16313 [Nectria haematococca mpVI 77-13-4] &gt;gi|256727836|gb|EEU41195.1| hypothetical protein NECHADRAFT_16313, partial [Nectria haematococca mpVI 77-13-4]	gi|517323984|emb|HF679032.1|/1e-116/Fusarium fujikuroi IMI 58289 draft genome, chromosome FFUJ_chr10	NA	ela:UCREL1_5056/1e-35/putative mitochondrial-processing peptidase subunit alpha protein; K01412 mitochondrial-processing peptidase subunit alpha [EC:3.4.24.64]	NA	X0LHA6/2e-138/X0LHA6_FUSOX Uncharacterized protein OS=Fusarium oxysporum f. sp. vasinfectum 25433 GN=FOTG_11430 PE=4 SV=1	NA	NA	2.77278	115.643	5.3822	5.34e-12	5.56e-11	up-regulated
4 vs 5 dpi	WH10008084	gi|572278025|gb|ETS01241.1|/6.60481e-22/hypothetical protein M419DRAFT_81545 [Trichoderma reesei RUT C-30]	gi|347005580|gb|CP003002.1|/4e-20/Myceliophthora thermophila ATCC 42464 chromosome 1, complete sequence	NA	NA	NA	A0A024S9P8/2e-21/A0A024S9P8_HYPJE Uncharacterized protein OS=Trichoderma reesei RUT C-30 GN=M419DRAFT_81545 PE=4 SV=1	PF01426/5.5E-5/BAH domain	NA	12.4284	516.928	5.37825	5.02e-49	2.52e-47	up-regulated
4 vs 5 dpi	WH10000795	gi|908387924|gb|KND88621.1|/1.58126e-102/Cell wall mannoprotein CIS3 [Tolypocladium ophioglossoides CBS 100239]	gi|589113344|ref|XM_006968633.1|/1e-90/Trichoderma reesei QM6a cell wall protein (TRIREDRAFT_123659), partial mRNA	A6ZQH4/1e-29/CIS3_YEAS7 Cell wall mannoprotein CIS3 OS=Saccharomyces cerevisiae (strain YJM789) GN=CIS3 PE=3 SV=1	NA	NA	A0A0L0N3M3/5e-102/A0A0L0N3M3_9HYPO Cell wall mannoprotein CIS3 OS=Tolypocladium ophioglossoides CBS 100239 GN=TOPH_06724 PE=4 SV=1	NA	NA	12.4284	508.013	5.35315	4.26e-48	2.05e-46	up-regulated
4 vs 5 dpi	WH10000125	gi|927409787|ref|XP_013950739.1|/7.98571e-29/hypothetical protein TRIVIDRAFT_40792 [Trichoderma virens Gv29-8] &gt;gi|358378851|gb|EHK16532.1| hypothetical protein TRIVIDRAFT_40792 [Trichoderma virens Gv29-8]	gi|325974177|emb|FQ790270.1|/4e-18/Botryotinia fuckeliana T4 SuperContig_51_1 genomic supercontig	NA	NA	NA	G9N9B1/2e-28/G9N9B1_HYPVG Uncharacterized protein OS=Hypocrea virens (strain Gv29-8 / FGSC 10586) GN=TRIVIDRAFT_40792 PE=4 SV=1	NA	NA	1.33728	54.1579	5.3398	5.66e-06	3.24e-05	up-regulated
4 vs 5 dpi	WH10005882	gi|770311586|gb|KJK68208.1|/0/Mitochondrial carrier protein [Aspergillus parasiticus SU-1]	gi|317150133|ref|XM_001823769.2|/0.0/Aspergillus oryzae RIB40 phosphate carrier protein 2, mRNA	P23641/3e-118/MPCP_YEAST Mitochondrial phosphate carrier protein OS=Saccharomyces cerevisiae (strain ATCC 204508 / S288c) GN=MIR1 PE=1 SV=1	aor:AOR_1_82094/0.0/AO090120000053; phosphate carrier protein 2; K15102 solute carrier family 25 (mitochondrial phosphate transporter), member 3	NA	A0A0F0IQP1/0.0/A0A0F0IQP1_ASPPA Mitochondrial carrier protein OS=Aspergillus parasiticus SU-1 GN=P875_00076231 PE=3 SV=1	PF00153/3.9E-8/Mitochondrial carrier protein	biological_process:GO:0055085//transmembrane transport;cellular_component:GO:0016021//integral component of membrane;	1.4355	57.1741	5.31573	2.55e-06	1.53e-05	up-regulated
4 vs 5 dpi	WH10001667	gi|572278770|gb|ETS01940.1|/0/hexose transport-related protein [Trichoderma reesei RUT C-30]	gi|953395343|ref|XM_014686428.1|/0.0/Metarhizium brunneum ARSEF 3297 hexose transport- protein partial mRNA	P07921/6e-90/LACP_KLULA Lactose permease OS=Kluyveromyces lactis (strain ATCC 8585 / CBS 2359 / DSM 70799 / NBRC 1267 / NRRL Y-1140 / WM37) GN=LAC12 PE=3 SV=1	maw:MAC_09223/5e-40/hexose transporter; K08139 MFS transporter, SP family, sugar:H+ symporter	araE/3e-30/---	A0A024S9C0/0.0/A0A024S9C0_HYPJE Hexose transport-related protein OS=Trichoderma reesei RUT C-30 GN=M419DRAFT_79984 PE=3 SV=1	PF00083/2.1E-85/Sugar (and other) transporter	biological_process:GO:0055085//transmembrane transport;cellular_component:GO:0016021//integral component of membrane;molecular_function:GO:0022891//substrate-specific transmembrane transporter activity;	10.9929	431.139	5.29351	7.21e-41	2.58e-39	up-regulated
4 vs 5 dpi	WH10006898	gi|629734414|ref|XP_007825913.1|/0/ATPase, P-type, potassium/sodium efflux, fungal [Metarhizium robertsii ARSEF 23] &gt;gi|322703178|gb|EFY94791.1| ATPase, P-type, potassium/sodium efflux, fungal [Metarhizium robertsii ARSEF 23] &gt;gi|594714224|gb|EXU97148.1| potassium and/or sodium efflux P-type ATPase [Metarhizium robertsii]	gi|629734413|ref|XM_007827722.1|/0.0/Metarhizium robertsii ARSEF 23 ATPase, P-type, potassium/sodium efflux, fungal mRNA	Q12691/0.0/ATN5_YEAST Sodium transport ATPase 5 OS=Saccharomyces cerevisiae (strain ATCC 204508 / S288c) GN=ENA5 PE=1 SV=1	afm:AFUA_4G09440/0.0/sodium P-type ATPase (EC:3.6.3.7); K01536 Na+-exporting ATPase [EC:3.6.3.7]	YDR038c/0.0/---	E9FBS5/0.0/E9FBS5_METRA ATPase, P-type, potassium/sodium efflux, fungal OS=Metarhizium robertsii (strain ARSEF 23 / ATCC MYA-3075) GN=MAA_09724 PE=3 SV=1	PF00122/2.2E-10/E1-E2 ATPase	biological_process:GO:0098655//cation transmembrane transport;cellular_component:GO:0016021//integral component of membrane;molecular_function:GO:0019829//cation-transporting ATPase activity;GO:0005524//ATP binding;GO:0046872//metal ion binding;	4.11006	160.057	5.28329	4.9e-16	6.75e-15	up-regulated
4 vs 5 dpi	WH10008354	gi|572277747|gb|ETS00982.1|/0/putative oligopeptide transporter [Trichoderma reesei RUT C-30]	gi|953459364|ref|XM_014717671.1|/0.0/Metarhizium majus ARSEF 297 Oligopeptide transporter OPT superfamily partial mRNA	Q9FJD1/9e-87/OPT8_ARATH Oligopeptide transporter 8 OS=Arabidopsis thaliana GN=OPT8 PE=2 SV=1	NA	NA	A0A0F9XI56/0.0/A0A0F9XI56_TRIHA Uncharacterized protein OS=Trichoderma harzianum GN=THAR02_03311 PE=4 SV=1	PF03169/9.4E-130/OPT oligopeptide transporter protein	biological_process:GO:0055085//transmembrane transport;cellular_component:GO:0016021//integral component of membrane;	4.20829	163.61	5.28089	1.96e-16	2.77e-15	up-regulated
4 vs 5 dpi	WH10008712	gi|751748887|gb|KIM97071.1|/5.767e-162/hypothetical protein OIDMADRAFT_44030 [Oidiodendron maius Zn]	gi|667648488|ref|XM_008597854.1|/1e-152/Beauveria bassiana ARSEF 2860 aldo-keto reductase yakc partial mRNA	Q09923/1e-105/YAKC_SCHPO Aldo-keto reductase yakc [NADP(+)] OS=Schizosaccharomyces pombe (strain 972 / ATCC 24843) GN=yakc PE=1 SV=1	ang:ANI_1_336144/2e-59/An16g02360; aldo/keto reductase; K05275 pyridoxine 4-dehydrogenase [EC:1.1.1.65]	SPAC1F7.12/7e-106/---	A0A0C3H3F7/2e-161/A0A0C3H3F7_9PEZI Uncharacterized protein OS=Oidiodendron maius Zn GN=OIDMADRAFT_44030 PE=4 SV=1	PF00248/1.8E-71/Aldo/keto reductase family	NA	1.4355	55.2238	5.26566	4.2e-06	2.45e-05	up-regulated
4 vs 5 dpi	WH10009169	gi|927415410|ref|XP_013953536.1|/0/hypothetical protein TRIVIDRAFT_69335, partial [Trichoderma virens Gv29-8] &gt;gi|358381668|gb|EHK19343.1| hypothetical protein TRIVIDRAFT_69335, partial [Trichoderma virens Gv29-8]	gi|589107642|ref|XM_006965782.1|/0.0/Trichoderma reesei QM6a amino acid transporter-like protein (TRIREDRAFT_62172), partial mRNA	P19807/2e-65/HNM1_YEAST Choline transport protein OS=Saccharomyces cerevisiae (strain ATCC 204508 / S288c) GN=HNM1 PE=1 SV=1	cim:CIMG_10096/7e-78/amino acid permease; K19564 choline transport protein	YGL077c/1e-65/---	G9N2N3/0.0/G9N2N3_HYPVG Uncharacterized protein (Fragment) OS=Hypocrea virens (strain Gv29-8 / FGSC 10586) GN=TRIVIDRAFT_69335 PE=4 SV=1	PF13520/3.2E-58/Amino acid permease	biological_process:GO:0003333//amino acid transmembrane transport;GO:0006865//amino acid transport;cellular_component:GO:0016021//integral component of membrane;molecular_function:GO:0015171//amino acid transmembrane transporter activity;	4.11006	157.341	5.2586	9.65e-16	1.31e-14	up-regulated
4 vs 5 dpi	WH10008184	gi|682427809|gb|KFY94695.1|/2.21774e-50/hypothetical protein V498_03764 [Pseudogymnoascus sp. VKM F-4517 (FW-2822)]	gi|953459654|ref|XM_014717816.1|/2e-30/Metarhizium majus ARSEF 297 serine/threonine protein kinase partial mRNA	Q84SN3/3e-09/CDKF3_ORYSJ Cyclin-dependent kinase F-3 OS=Oryza sativa subsp. japonica GN=CDKF-3 PE=2 SV=1	mgr:MGG_13931/1e-08/CMGC/CDK/CDK8 protein kinase; K02208 cyclin-dependent kinase 8/11 [EC:2.7.11.22 2.7.11.23]	NA	A0A094GF53/7e-50/A0A094GF53_9PEZI Uncharacterized protein OS=Pseudogymnoascus pannorum VKM F-4517 GN=V498_03764 PE=4 SV=1	PF00069/1.5E-12/Protein kinase domain	NA	4.30651	164.787	5.25794	1.42e-16	2.02e-15	up-regulated
4 vs 5 dpi	WH10000257	gi|770387765|gb|KJK73792.1|/0/hypothetical protein H634G_10937 [Metarhizium anisopliae BRIP 53293] &gt;gi|770402342|gb|KJK87394.1| hypothetical protein H633G_08753 [Metarhizium anisopliae BRIP 53284]	gi|953390412|ref|XM_014683989.1|/0.0/Metarhizium brunneum ARSEF 3297 FluG domain-containing protein partial mRNA	Q7ZXQ8/3e-06/DJB14_XENLA DnaJ homolog subfamily B member 14 OS=Xenopus laevis GN=dnajb14 PE=2 SV=1	NA	NA	A0A0D9NID0/0.0/A0A0D9NID0_METAN Uncharacterized protein OS=Metarhizium anisopliae BRIP 53293 GN=H634G_10937 PE=4 SV=1	NA	NA	64.0686	2442.25	5.25245	6.44e-198	4.16e-195	up-regulated
4 vs 5 dpi	WH10005190	gi|927420596|ref|XP_013956129.1|/0/hypothetical protein TRIVIDRAFT_170512 [Trichoderma virens Gv29-8] &gt;gi|358384290|gb|EHK21935.1| hypothetical protein TRIVIDRAFT_170512 [Trichoderma virens Gv29-8]	gi|629685628|ref|XM_007809919.1|/0.0/Metarhizium acridum CQMa 102 exo-beta-1,3-glucanase partial mRNA	Q54BH5/6e-08/Y3730_DICDI PI-PLC X-box domain-containing protein DDB_G0293730 OS=Dictyostelium discoideum GN=DDB_G0293730 PE=4 SV=2	cmt:CCM_09301/5e-07/Phosphatidylinositol-specific phospholipase; K01771 1-phosphatidylinositol phosphodiesterase [EC:4.6.1.13]	NA	G9MUE2/0.0/G9MUE2_HYPVG Uncharacterized protein OS=Hypocrea virens (strain Gv29-8 / FGSC 10586) GN=TRIVIDRAFT_170512 PE=4 SV=1	NA	biological_process:GO:0006629//lipid metabolic process;molecular_function:GO:0008081//phosphoric diester hydrolase activity;	1.33728	50.5889	5.24145	1.41e-05	7.67e-05	up-regulated
4 vs 5 dpi	WH10002225	gi|927421178|ref|XP_013956420.1|/0/hypothetical protein TRIVIDRAFT_149633 [Trichoderma virens Gv29-8] &gt;gi|358384596|gb|EHK22193.1| hypothetical protein TRIVIDRAFT_149633 [Trichoderma virens Gv29-8]	gi|589100262|ref|XM_006962092.1|/0.0/Trichoderma reesei QM6a Hypothetical protein (TRIREDRAFT_55637), partial mRNA	Q0DXS3/2e-70/RDR1_ORYSJ Probable RNA-dependent RNA polymerase 1 OS=Oryza sativa subsp. japonica GN=RDR1 PE=2 SV=2	mrr:Moror_5265/0.0/rna-directed rna polymerase; K14326 regulator of nonsense transcripts 1 [EC:3.6.4.-]	YMR080c/3e-58/---	G9MSN2/0.0/G9MSN2_HYPVG Uncharacterized protein OS=Hypocrea virens (strain Gv29-8 / FGSC 10586) GN=TRIVIDRAFT_149633 PE=4 SV=1	PF13087/2.7E-50/AAA domain	biological_process:GO:0001172//transcription, RNA-templated;molecular_function:GO:0005524//ATP binding;GO:0003968//RNA-directed RNA polymerase activity;	4.11006	154.751	5.23465	1.87e-15	2.47e-14	up-regulated
4 vs 5 dpi	WH10003262	gi|927405101|ref|XP_013948396.1|/8.04596e-154/hypothetical protein TRIATDRAFT_211484 [Trichoderma atroviride IMI 206040] &gt;gi|358400887|gb|EHK50202.1| hypothetical protein TRIATDRAFT_211484 [Trichoderma atroviride IMI 206040]	gi|531988639|emb|HF679024.1|/1e-101/Fusarium fujikuroi IMI 58289 draft genome, chromosome FFUJ_chr02	NA	ure:UREG_07209/2e-28/hypothetical protein; K03846 alpha-1,2-mannosyltransferase [EC:2.4.1.259 2.4.1.261]	NA	G9NFZ0/2e-153/G9NFZ0_HYPAI Uncharacterized protein OS=Hypocrea atroviridis (strain ATCC 20476 / IMI 206040) GN=TRIATDRAFT_211484 PE=4 SV=1	PF11927/5.9E-67/Protein of unknown function (DUF3445)	NA	6.78461	254.129	5.22715	1.5e-24	3.19e-23	up-regulated
4 vs 5 dpi	WH10004715	gi|927426754|ref|XP_013959208.1|/0/glycoside hydrolase family 15 protein [Trichoderma virens Gv29-8] &gt;gi|358387417|gb|EHK25012.1| glycoside hydrolase family 15 protein [Trichoderma virens Gv29-8]	gi|927426753|ref|XM_014103733.1|/0.0/Trichoderma virens Gv29-8 glycoside hydrolase family 15 protein partial mRNA	Q10211/0.0/YAY3_SCHPO Uncharacterized protein C4H3.03c OS=Schizosaccharomyces pombe (strain 972 / ATCC 24843) GN=SPAC4H3.03c PE=4 SV=1	NA	SPAC4H3.03c/0.0/---	G9MLC2/0.0/G9MLC2_HYPVG Glycoside hydrolase family 15 protein OS=Hypocrea virens (strain Gv29-8 / FGSC 10586) GN=TRIVIDRAFT_146304 PE=4 SV=1	PF00723/4.6E-47/Glycosyl hydrolases family 15	cellular_component:GO:0005634//nucleus;GO:0005829//cytosol;molecular_function:GO:0016787//hydrolase activity;	12.7231	471.076	5.21044	3.11e-44	1.26e-42	up-regulated
4 vs 5 dpi	WH10001294	gi|908392942|gb|KND93553.1|/2.26659e-123/Protein sfk1 [Tolypocladium ophioglossoides CBS 100239]	gi|629725359|ref|XM_007824808.1|/1e-108/Metarhizium robertsii ARSEF 23 FK506 suppressor Sfk1 mRNA	Q9Y7U1/3e-16/SFK1_SCHPO Protein sfk1 OS=Schizosaccharomyces pombe (strain 972 / ATCC 24843) GN=sfk1 PE=3 SV=1	NA	NA	A0A0L0NHP5/7e-123/A0A0L0NHP5_9HYPO Protein sfk1 OS=Tolypocladium ophioglossoides CBS 100239 GN=TOPH_01871 PE=4 SV=1	PF10277/4.8E-43/Frag1/DRAM/Sfk1 family	NA	1.33728	49.3098	5.20451	1.95e-05	0.000104412	up-regulated
4 vs 5 dpi	WH10008228	gi|908387635|gb|KND88340.1|/4.3625e-102/ENTH domain-containing protein [Tolypocladium ophioglossoides CBS 100239]	gi|389637320|ref|XM_003716250.1|/5e-93/Magnaporthe oryzae 70-15 ENTH domain-containing protein (MGG_13514) mRNA, complete cds	O60167/1e-45/YHC3_SCHPO ENTH domain-containing protein C19F8.03c OS=Schizosaccharomyces pombe (strain 972 / ATCC 24843) GN=SPBC19F8.03c PE=1 SV=1	mgr:MGG_13514/1e-93/ENTH domain-containing protein; K20044 phosphatidylinositol-binding clathrin assembly protein	NA	A0A0L0N3C8/1e-101/A0A0L0N3C8_9HYPO ENTH domain-containing protein OS=Tolypocladium ophioglossoides CBS 100239 GN=TOPH_06927 PE=4 SV=1	PF07651/3.7E-40/ANTH domain	NA	12.3302	451.747	5.19525	3.58e-42	1.36e-40	up-regulated
4 vs 5 dpi	WH10006176	NA	NA	NA	NA	NA	NA	NA	NA	2.77278	99.3302	5.16283	3.38e-10	3.07e-09	up-regulated
4 vs 5 dpi	WH10002258	gi|927386207|ref|XP_013938949.1|/1.69262e-129/hypothetical protein TRIATDRAFT_31943 [Trichoderma atroviride IMI 206040] &gt;gi|358392676|gb|EHK42080.1| hypothetical protein TRIATDRAFT_31943 [Trichoderma atroviride IMI 206040]	gi|953462090|ref|XM_014719034.1|/1e-108/Metarhizium majus ARSEF 297 C6 transcription factor partial mRNA	NA	gtr:GLOTRDRAFT_78731/2e-07/carboxyphosphonoenolpyruvate mutase; K03417 methylisocitrate lyase [EC:4.1.3.30]	mll2772/2e-28/---	G9P554/5e-129/G9P554_HYPAI Uncharacterized protein OS=Hypocrea atroviridis (strain ATCC 20476 / IMI 206040) GN=TRIATDRAFT_31943 PE=4 SV=1	PF13714/7.7E-61/Phosphoenolpyruvate phosphomutase	molecular_function:GO:0003824//catalytic activity;	2.67455	94.4743	5.14255	1.17e-09	1.02e-08	up-regulated
4 vs 5 dpi	WH10000189	gi|927404289|ref|XP_013947990.1|/0/calcium P-type ATPase [Trichoderma atroviride IMI 206040] &gt;gi|358400501|gb|EHK49827.1| calcium P-type ATPase [Trichoderma atroviride IMI 206040]	gi|927404288|ref|XM_014092515.1|/0.0/Trichoderma atroviride IMI 206040 calcium P-type ATPase partial mRNA	Q9HDW7/0.0/ATC2_SCHPO Calcium-transporting ATPase 2 OS=Schizosaccharomyces pombe (strain 972 / ATCC 24843) GN=pmc1 PE=3 SV=1	tre:TRIREDRAFT_75347/0.0/cation transporting ATPase; K01537 Ca2+-transporting ATPase [EC:3.6.3.8]	sll0672/2e-111/---	G9NHU4/0.0/G9NHU4_HYPAI Calcium-transporting ATPase OS=Hypocrea atroviridis (strain ATCC 20476 / IMI 206040) GN=TRIATDRAFT_133801 PE=3 SV=1	PF08282/1.0E-4/haloacid dehalogenase-like hydrolase	biological_process:GO:0070588//calcium ion transmembrane transport;cellular_component:GO:0016021//integral component of membrane;molecular_function:GO:0046872//metal ion binding;GO:0005388//calcium-transporting ATPase activity;GO:0005524//ATP binding;	1.4355	50.4231	5.13446	1.44e-05	7.81e-05	up-regulated
4 vs 5 dpi	WH10005670	gi|629655811|ref|XP_007792640.1|/6.3338e-148/hypothetical protein UCREL1_4721 [Eutypa lata UCREL1] &gt;gi|471568668|gb|EMR68261.1| hypothetical protein UCREL1_4721 [Eutypa lata UCREL1]	gi|517314787|emb|HF679026.1|/1e-104/Fusarium fujikuroi IMI 58289 draft genome, chromosome FFUJ_chr04	NA	NA	NA	M7TEB3/2e-147/M7TEB3_EUTLA Uncharacterized protein OS=Eutypa lata (strain UCR-EL1) GN=UCREL1_4721 PE=4 SV=1	NA	NA	2.67455	92.9899	5.1197	1.71e-09	1.46e-08	up-regulated
4 vs 5 dpi	WH10001204	gi|682268324|gb|KFX93202.1|/1.97906e-31/hypothetical protein O988_06938 [Pseudogymnoascus sp. VKM F-3808]	gi|573985760|ref|XM_006670738.1|/8e-30/Cordyceps militaris CM01 glucose repressible protein Grg1 (CCM_05594), partial mRNA	P22151/1e-24/GRG1_NEUCR Glucose-repressible gene protein OS=Neurospora crassa (strain ATCC 24698 / 74-OR23-1A / CBS 708.71 / DSM 1257 / FGSC 987) GN=grg-1 PE=2 SV=1	NA	NA	A0A093XRP2/6e-31/A0A093XRP2_9PEZI Uncharacterized protein OS=Pseudogymnoascus pannorum VKM F-3808 GN=O988_06938 PE=4 SV=1	PF11034/5.1E-30/Protein of unknown function (DUF2823)	NA	73.8225	2556.39	5.1139	9.82e-202	7.33e-199	up-regulated
4 vs 5 dpi	WH10005469	gi|927410157|ref|XP_013950923.1|/1.89845e-41/hypothetical protein TRIVIDRAFT_162331 [Trichoderma virens Gv29-8] &gt;gi|358379045|gb|EHK16726.1| hypothetical protein TRIVIDRAFT_162331 [Trichoderma virens Gv29-8]	gi|699040812|emb|HG970332.1|/2e-29/Fusarium graminearum chromosome 1, complete genome	NA	NA	NA	G9N9V8/6e-41/G9N9V8_HYPVG Uncharacterized protein OS=Hypocrea virens (strain Gv29-8 / FGSC 10586) GN=TRIVIDRAFT_162331 PE=4 SV=1	NA	NA	1.33728	45.4882	5.08812	5.19e-05	0.000257641	up-regulated
4 vs 5 dpi	WH10008185	NA	NA	NA	NA	NA	NA	NA	NA	2.77278	94.1584	5.08568	1.25e-09	1.08e-08	up-regulated
4 vs 5 dpi	WH10009559	gi|927384511|ref|XP_013938101.1|/0/glycoside hydrolase family 2 protein [Trichoderma atroviride IMI 206040] &gt;gi|358390532|gb|EHK39937.1| glycoside hydrolase family 2 protein [Trichoderma atroviride IMI 206040]	gi|927384510|ref|XM_014082626.1|/0.0/Trichoderma atroviride IMI 206040 glycoside hydrolase family 2 protein partial mRNA	I2C092/0.0/MANBB_THIHE Beta-mannosidase B OS=Thielavia heterothallica GN=man9 PE=1 SV=1	ttt:THITE_2120695/0.0/glycoside hydrolase family 2 protein; K01192 beta-mannosidase [EC:3.2.1.25]	TM1624/2e-105/---	G9PA99/0.0/G9PA99_HYPAI Glycoside hydrolase family 2 protein OS=Hypocrea atroviridis (strain ATCC 20476 / IMI 206040) GN=TRIATDRAFT_296006 PE=4 SV=1	PF00703/3.7E-11/Glycosyl hydrolases family 2	biological_process:GO:0005975//carbohydrate metabolic process;molecular_function:GO:0004553//hydrolase activity, hydrolyzing O-glycosyl compounds;	2.87101	96.2745	5.06752	7.16e-10	6.35e-09	up-regulated
4 vs 5 dpi	WH10003716	gi|927419732|ref|XP_013955697.1|/0/hypothetical protein TRIVIDRAFT_59723 [Trichoderma virens Gv29-8] &gt;gi|358383842|gb|EHK21503.1| hypothetical protein TRIVIDRAFT_59723 [Trichoderma virens Gv29-8]	gi|76886461|gb|DQ181420.1|/0.0/Hypocrea jecorina L-galactonate dehydratase (LGD1) mRNA, complete cds	Q0QWS4/0.0/LGD1_HYPJE L-galactonate dehydratase OS=Hypocrea jecorina GN=lgd1 PE=1 SV=1	maj:MAA_02004/0.0/L-galactonate dehydratase; K18102 L-galactonate dehydratase [EC:4.2.1.146]	BMEI1707/4e-175/---	G9MVK5/0.0/G9MVK5_HYPVG Uncharacterized protein OS=Hypocrea virens (strain Gv29-8 / FGSC 10586) GN=TRIVIDRAFT_59723 PE=4 SV=1	PF13378/6.6E-55/Enolase C-terminal domain-like	biological_process:GO:0019698//D-galacturonate catabolic process;GO:0009063//cellular amino acid catabolic process;GO:0005975//carbohydrate metabolic process;molecular_function:GO:0004089//carbonate dehydratase activity;GO:0046872//metal ion binding;	20.3538	681.509	5.06536	7.79e-61	6.14e-59	up-regulated
4 vs 5 dpi	WH10008224	gi|927416504|ref|XP_013954083.1|/0/hypothetical protein TRIVIDRAFT_123114, partial [Trichoderma virens Gv29-8] &gt;gi|358382214|gb|EHK19887.1| hypothetical protein TRIVIDRAFT_123114, partial [Trichoderma virens Gv29-8]	gi|325974155|emb|FQ790247.1|/8e-96/Botryotinia fuckeliana T4 SuperContig_97_1 genomic supercontig	NA	NA	NA	G9N0K5/0.0/G9N0K5_HYPVG Uncharacterized protein (Fragment) OS=Hypocrea virens (strain Gv29-8 / FGSC 10586) GN=TRIVIDRAFT_123114 PE=4 SV=1	PF01734/8.8E-9/Patatin-like phospholipase	NA	20.6485	684.613	5.05118	3.56e-61	2.85e-59	up-regulated
4 vs 5 dpi	WH10008104	gi|927416504|ref|XP_013954083.1|/4.18391e-94/hypothetical protein TRIVIDRAFT_123114, partial [Trichoderma virens Gv29-8] &gt;gi|358382214|gb|EHK19887.1| hypothetical protein TRIVIDRAFT_123114, partial [Trichoderma virens Gv29-8]	gi|325974155|emb|FQ790247.1|/7e-42/Botryotinia fuckeliana T4 SuperContig_97_1 genomic supercontig	NA	NA	NA	G9N0K5/1e-93/G9N0K5_HYPVG Uncharacterized protein (Fragment) OS=Hypocrea virens (strain Gv29-8 / FGSC 10586) GN=TRIVIDRAFT_123114 PE=4 SV=1	NA	NA	4.20829	139.015	5.04586	9.48e-14	1.14e-12	up-regulated
4 vs 5 dpi	WH10008364	gi|818163136|gb|KKP02961.1|/0/hypothetical protein THAR02_04938 [Trichoderma harzianum]	gi|953412665|ref|XM_014693254.1|/0.0/Metarhizium brunneum ARSEF 3297 Peptidase S33 tripeptidyl aminopeptidase-like protein partial mRNA	NA	maj:MAA_07124/0.0/Peptidase S33 tripeptidyl aminopeptidase-like protein; K08329 autophagy-related protein 17	ML1632/9e-25/---	A0A0F9XCX9/0.0/A0A0F9XCX9_TRIHA Uncharacterized protein OS=Trichoderma harzianum GN=THAR02_04938 PE=4 SV=1	PF00561/5.1E-6/alpha/beta hydrolase fold	NA	8.41657	277.643	5.04385	2.86e-26	6.51e-25	up-regulated
4 vs 5 dpi	WH10000374	gi|908390402|gb|KND91040.1|/0/Indoleamine 2,3-dioxygenase [Tolypocladium ophioglossoides CBS 100239]	gi|629693024|ref|XM_007813613.1|/0.0/Metarhizium acridum CQMa 102 indoleamine 2,3-dioxygenase pyrrole 2,3-dioxygenase partial mRNA	P47125/2e-83/I23O_YEAST Indoleamine 2,3-dioxygenase OS=Saccharomyces cerevisiae (strain ATCC 204508 / S288c) GN=BNA2 PE=1 SV=1	maw:MAC_05464/0.0/indoleamine 2,3-dioxygenase pyrrole 2,3-dioxygenase; K00463 indoleamine 2,3-dioxygenase [EC:1.13.11.52]	NA	A0A0L0NBD0/0.0/A0A0L0NBD0_9HYPO Indoleamine 2,3-dioxygenase OS=Tolypocladium ophioglossoides CBS 100239 GN=TOPH_04392 PE=4 SV=1	PF01231/3.5E-146/Indoleamine 2,3-dioxygenase	biological_process:GO:0055114//oxidation-reduction process;molecular_function:GO:0051213//dioxygenase activity;GO:0020037//heme binding;	17.8757	569.569	4.9938	4.43e-51	2.43e-49	up-regulated
4 vs 5 dpi	WH10006908	gi|799238321|gb|KJZ68401.1|/0/hypothetical protein HIM_12207 [Hirsutella minnesotensis 3608]	gi|953390412|ref|XM_014683989.1|/0.0/Metarhizium brunneum ARSEF 3297 FluG domain-containing protein partial mRNA	NA	NA	NA	A0A0F7ZF25/0.0/A0A0F7ZF25_9HYPO Uncharacterized protein OS=Hirsutella minnesotensis 3608 GN=HIM_12207 PE=4 SV=1	NA	NA	75.9077	2385.92	4.97415	6.84e-186	3.9e-183	up-regulated
4 vs 5 dpi	WH10004599	gi|936410469|gb|KPM39130.1|/0/Alcohol dehydrogenase 1 [Neonectria ditissima]	gi|953476182|ref|XM_014726080.1|/0.0/Metarhizium majus ARSEF 297 alcohol dehydrogenase I partial mRNA	Q9P6C8/0.0/ADH1_NEUCR Alcohol dehydrogenase 1 OS=Neurospora crassa (strain ATCC 24698 / 74-OR23-1A / CBS 708.71 / DSM 1257 / FGSC 987) GN=adh-1 PE=3 SV=1	maj:MAA_02629/0.0/Alcohol dehydrogenase superfamily, zinc-type; K13953 alcohol dehydrogenase, propanol-preferring [EC:1.1.1.1]	YMR083w/9e-141/---	A0A0L0NKA8/0.0/A0A0L0NKA8_9HYPO Alcohol dehydrogenase 1 OS=Tolypocladium ophioglossoides CBS 100239 GN=TOPH_01292 PE=3 SV=1	PF00107/1.8E-25/Zinc-binding dehydrogenase	biological_process:GO:0055114//oxidation-reduction process;molecular_function:GO:0008270//zinc ion binding;GO:0016491//oxidoreductase activity;	59.6639	1871.39	4.97111	5.92e-151	2.3e-148	up-regulated
4 vs 5 dpi	WH10006909	NA	NA	NA	NA	NA	NA	NA	NA	15.103	473.445	4.97029	8.7e-43	3.4e-41	up-regulated
4 vs 5 dpi	WH10003538	gi|927401029|ref|XP_013946360.1|/0/Norsolorinic acid reductase [Trichoderma atroviride IMI 206040] &gt;gi|358398838|gb|EHK48189.1| Norsolorinic acid reductase [Trichoderma atroviride IMI 206040]	gi|927401028|ref|XM_014090885.1|/0.0/Trichoderma atroviride IMI 206040 Norsolorinic acid reductase partial mRNA	Q00258/3e-146/NORA_ASPPA Norsolorinic acid reductase A OS=Aspergillus parasiticus GN=norA PE=3 SV=1	aor:AOR_1_2094/2e-24/AO090120000002; aryl-alcohol dehydrogenase; K17647 versiconal hemiacetal acetate reductase [EC:1.1.1.353]	YNL331c/1e-125/---	G9NMQ9/0.0/G9NMQ9_HYPAI Norsolorinic acid reductase OS=Hypocrea atroviridis (strain ATCC 20476 / IMI 206040) GN=TRIATDRAFT_133007 PE=4 SV=1	PF00248/1.4E-67/Aldo/keto reductase family	biological_process:GO:0055114//oxidation-reduction process;molecular_function:GO:0016491//oxidoreductase activity;	1.33728	41.4929	4.9555	0.000142474	0.000660114	up-regulated
4 vs 5 dpi	WH10008715	gi|816191607|emb|CRG84965.1|/0/Lactose permease [Talaromyces islandicus]	gi|636753950|ref|XM_008080958.1|/0.0/Glarea lozoyensis ATCC 20868 MFS general substrate transporter mRNA	P07921/3e-122/LACP_KLULA Lactose permease OS=Kluyveromyces lactis (strain ATCC 8585 / CBS 2359 / DSM 70799 / NBRC 1267 / NRRL Y-1140 / WM37) GN=LAC12 PE=3 SV=1	maw:MAC_09223/1e-48/hexose transporter; K08139 MFS transporter, SP family, sugar:H+ symporter	CAC1339/5e-31/---	G9NBX6/0.0/G9NBX6_HYPVG Uncharacterized protein OS=Hypocrea virens (strain Gv29-8 / FGSC 10586) GN=TRIVIDRAFT_214734 PE=3 SV=1	PF00083/1.3E-97/Sugar (and other) transporter	biological_process:GO:0055085//transmembrane transport;cellular_component:GO:0016021//integral component of membrane;molecular_function:GO:0022891//substrate-specific transmembrane transporter activity;	2.87101	88.9156	4.95281	4.57e-09	3.73e-08	up-regulated
4 vs 5 dpi	WH10008588	gi|770397994|gb|KJK83962.1|/0/Sexual differentiation process protein [Metarhizium anisopliae BRIP 53293]	gi|953410015|ref|XM_014691929.1|/0.0/Metarhizium brunneum ARSEF 3297 Oligopeptide transporter OPT superfamily partial mRNA	Q06593/7e-138/OPT2_YEAST Oligopeptide transporter 2 OS=Saccharomyces cerevisiae (strain ATCC 204508 / S288c) GN=OPT2 PE=1 SV=1	NA	NA	A0A0D9PCD7/0.0/A0A0D9PCD7_METAN Sexual differentiation process protein OS=Metarhizium anisopliae BRIP 53293 GN=H634G_00325 PE=4 SV=1	PF03169/1.3E-167/OPT oligopeptide transporter protein	biological_process:GO:0055085//transmembrane transport;cellular_component:GO:0016021//integral component of membrane;	8.12189	249.534	4.94128	3.03e-23	6.09e-22	up-regulated
4 vs 5 dpi	WH10001468	gi|682396259|gb|KFY74523.1|/7.18905e-64/hypothetical protein V499_05456 [Pseudogymnoascus sp. VKM F-103]	gi|211587300|emb|AM920435.1|/1e-57/Penicillium chrysogenum Wisconsin 54-1255 complete genome, contig Pc00c20	NA	NA	NA	A0A094EDK7/2e-63/A0A094EDK7_9PEZI Uncharacterized protein OS=Pseudogymnoascus pannorum VKM F-103 GN=V499_05456 PE=4 SV=1	PF12874/0.019/Zinc-finger of C2H2 type	NA	5.54556	170.354	4.94106	2.36e-16	3.3e-15	up-regulated
4 vs 5 dpi	WH10006929	gi|927410244|ref|XP_013950966.1|/4.49678e-36/hypothetical protein TRIVIDRAFT_135791, partial [Trichoderma virens Gv29-8] &gt;gi|358379089|gb|EHK16770.1| hypothetical protein TRIVIDRAFT_135791, partial [Trichoderma virens Gv29-8]	gi|629698292|ref|XM_007816247.1|/4e-31/Metarhizium acridum CQMa 102 endoglucanase partial mRNA	NA	afm:AFUA_6G10930/1e-15/extracellular protein (EC:2.7.7.6); K00960 DNA-directed RNA polymerase [EC:2.7.7.6]	NA	G9NA02/1e-35/G9NA02_HYPVG Uncharacterized protein (Fragment) OS=Hypocrea virens (strain Gv29-8 / FGSC 10586) GN=TRIVIDRAFT_135791 PE=4 SV=1	NA	NA	1.33728	40.6322	4.92526	0.000177193	0.000807104	up-regulated
4 vs 5 dpi	WH10001252	gi|799240930|gb|KJZ70265.1|/1.27783e-24/hypothetical protein HIM_10346 [Hirsutella minnesotensis 3608]	gi|768311753|gb|CP010981.1|/2e-14/Verticillium dahliae VdLs.17 chromosome 2, complete sequence	NA	NA	NA	A0A0F7ZK71/4e-24/A0A0F7ZK71_9HYPO Uncharacterized protein OS=Hirsutella minnesotensis 3608 GN=HIM_10346 PE=4 SV=1	NA	NA	1.33728	40.4822	4.91992	0.000184162	0.000837663	up-regulated
4 vs 5 dpi	WH10001909	gi|589104647|ref|XP_006964346.1|/1.38194e-159/predicted protein [Trichoderma reesei QM6a] &gt;gi|340519790|gb|EGR50028.1| predicted protein [Trichoderma reesei QM6a] &gt;gi|572280407|gb|ETS03504.1| putative short-chain dehydrogenase [Trichoderma reesei RUT C-30]	gi|953471252|ref|XM_014723615.1|/1e-127/Metarhizium majus ARSEF 297 NAD(P)-binding domain protein partial mRNA	Q4JK73/2e-22/DHB11_MACFA Estradiol 17-beta-dehydrogenase 11 OS=Macaca fascicularis GN=HSD17B11 PE=2 SV=1	ago:AGOS_AER373C/4e-16/AER373Cp; K06123 1-acylglycerone phosphate reductase [EC:1.1.1.101]	Z1545/5e-20/---	G9MR68/1e-157/G9MR68_HYPVG Uncharacterized protein OS=Hypocrea virens (strain Gv29-8 / FGSC 10586) GN=TRIVIDRAFT_54057 PE=3 SV=1	PF00106/8.4E-32/short chain dehydrogenase	biological_process:GO:0055114//oxidation-reduction process;cellular_component:GO:0016021//integral component of membrane;molecular_function:GO:0016491//oxidoreductase activity;	13.6674	412.521	4.91565	2.96e-37	9.64e-36	up-regulated
4 vs 5 dpi	WH10003928	gi|996584670|gb|KXH29783.1|/0/hypothetical protein CSIM01_05549 [Colletotrichum simmondsii]	gi|827067197|ref|XM_008096912.1|/0.0/Colletotrichum graminicola M1.001 ABC transporter partial mRNA	Q864R9/5e-105/MRP1_MACFA Multidrug resistance-associated protein 1 OS=Macaca fascicularis GN=ABCC1 PE=2 SV=1	aor:AOR_1_228154/2e-34/AO090003000131; ATP-binding cassette multidrug transport protein ATRC; K05658 ATP-binding cassette, subfamily B (MDR/TAP), member 1 [EC:3.6.3.44]	YDR135c/9e-103/---	N4V8U2/0.0/N4V8U2_COLOR ATP-binding cassette OS=Colletotrichum orbiculare (strain 104-T / ATCC 96160 / CBS 514.97 / LARS 414 / MAFF 240422) GN=Cob_07795 PE=3 SV=1	PF00664/5.8E-12/ABC transporter transmembrane region	biological_process:GO:0006810//transport;cellular_component:GO:0016020//membrane;molecular_function:GO:0016887//ATPase activity;GO:0000166//nucleotide binding;	20.4521	615.658	4.91181	3.59e-54	2.12e-52	up-regulated
4 vs 5 dpi	WH10008171	gi|629688421|ref|XP_007809506.1|/2.98318e-73/hypothetical protein MAC_03166 [Metarhizium acridum CQMa 102] &gt;gi|322699038|gb|EFY90803.1| hypothetical protein MAC_03166 [Metarhizium acridum CQMa 102]	gi|517312918|emb|HF679025.1|/2e-62/Fusarium fujikuroi IMI 58289 draft genome, chromosome FFUJ_chr03	NA	NA	NA	A0A063C4K3/1e-72/A0A063C4K3_9HYPO Uncharacterized protein OS=Ustilaginoidea virens GN=UV8b_2699 PE=4 SV=1	NA	NA	4.01183	120.333	4.90663	1.04e-11	1.06e-10	up-regulated
4 vs 5 dpi	WH10006504	gi|589111531|ref|XP_006967788.1|/6.70842e-174/basic-Leucine zipper transcription factor [Trichoderma reesei QM6a] &gt;gi|340515875|gb|EGR46126.1| basic-Leucine zipper transcription factor, partial [Trichoderma reesei QM6a]	gi|589111530|ref|XM_006967726.1|/1e-174/Trichoderma reesei QM6a basic-Leucine zipper transcription factor (TRIREDRAFT_110152), partial mRNA	NA	NA	NA	G0RRC9/2e-173/G0RRC9_HYPJQ Basic-Leucine zipper transcription factor (Fragment) OS=Hypocrea jecorina (strain QM6a) GN=TRIREDRAFT_110152 PE=4 SV=1	NA	NA	2.67455	80.0248	4.90308	4.44e-08	3.24e-07	up-regulated
4 vs 5 dpi	WH10001760	gi|667645769|ref|XP_008594716.1|/0/ABC multidrug transporter, putative [Beauveria bassiana ARSEF 2860] &gt;gi|400601807|gb|EJP69432.1| ABC multidrug transporter, putative [Beauveria bassiana ARSEF 2860]	gi|667655114|ref|XM_008601167.1|/0.0/Beauveria bassiana ARSEF 2860 ABC multidrug transporter partial mRNA	Q8ST87/6e-70/ABCCA_DICDI ABC transporter C family member 10 OS=Dictyostelium discoideum GN=abcC10 PE=3 SV=1	spo:SPBC25B2.02c/1e-16/mam1, SPBC2G5.09c; M-factor transporter Mam1; K05658 ATP-binding cassette, subfamily B (MDR/TAP), member 1 [EC:3.6.3.44]	SPAC9E9.12c/1e-65/---	J4W393/0.0/J4W393_BEAB2 ABC multidrug transporter OS=Beauveria bassiana (strain ARSEF 2860) GN=BBA_06070 PE=3 SV=1	PF00005/2.8E-19/ABC transporter	NA	16.6367	496.943	4.90064	1.97e-44	8.18e-43	up-regulated
4 vs 5 dpi	WH10007124	gi|936417890|gb|KPM46104.1|/0/hypothetical protein AK830_g425 [Neonectria ditissima]	gi|596662567|ref|XM_007275331.1|/0.0/Colletotrichum gloeosporioides Nara gc5 DNA repair and recombination protein rad5c (CGGC5_4743), partial mRNA	Q9LHE4/2e-53/CHR27_ARATH Helicase-like transcription factor CHR27 OS=Arabidopsis thaliana GN=CHR27 PE=1 SV=1	cmt:CCM_08045/2e-55/DNA repair protein RAD5; K15505 DNA repair protein RAD5 [EC:3.6.4.-]	SPAC17A2.12/1e-50/---	A0A084PWP1/0.0/A0A084PWP1_STACH Uncharacterized protein OS=Stachybotrys chartarum IBT 40293 GN=S40293_02276 PE=4 SV=1	PF00271/1.5E-12/Helicase conserved C-terminal domain	NA	1.4355	42.5352	4.88903	0.000106971	0.000506261	up-regulated
4 vs 5 dpi	WH10002575	gi|927421728|ref|XP_013956695.1|/2.39533e-25/hypothetical protein TRIVIDRAFT_29370 [Trichoderma virens Gv29-8] &gt;gi|358384878|gb|EHK22475.1| hypothetical protein TRIVIDRAFT_29370 [Trichoderma virens Gv29-8]	gi|927421727|ref|XM_014101220.1|/3e-25/Trichoderma virens Gv29-8 hypothetical protein partial mRNA	NA	NA	NA	G9MQU6/7e-25/G9MQU6_HYPVG Uncharacterized protein OS=Hypocrea virens (strain Gv29-8 / FGSC 10586) GN=TRIVIDRAFT_29370 PE=4 SV=1	PF12680/4.9E-7/SnoaL-like domain	NA	16.8331	496.406	4.88214	2.13e-44	8.76e-43	up-regulated
4 vs 5 dpi	WH10001843	gi|171691430|ref|XP_001910640.1|/0/hypothetical protein [Podospora anserina S mat+] &gt;gi|170945663|emb|CAP71776.1| unnamed protein product [Podospora anserina S mat+] &gt;gi|681101635|emb|CDP31167.1| Putative protein of unknown function [Podospora anserina S mat+]	gi|681100797|emb|FO904941.1|/0.0/Podospora anserina genomic DNA, chromosome 6	B0FPE9/1e-10/NLRP3_MACMU NACHT, LRR and PYD domains-containing protein 3 OS=Macaca mulatta GN=NLRP3 PE=2 SV=1	NA	MA3612/2e-13/---	B2B3U0/0.0/B2B3U0_PODAN Podospora anserina S mat+ genomic DNA chromosome 6, supercontig 2 OS=Podospora anserina (strain S / ATCC MYA-4624 / DSM 980 / FGSC 10383) GN=PODANS_6_7270 PE=4 SV=1	PF05729/3.3E-11/NACHT domain	NA	1.4355	41.8244	4.86472	0.000128636	0.000599438	up-regulated
4 vs 5 dpi	WH10007862	gi|572282239|gb|ETS05253.1|/7.13914e-175/DUF1774-domain-containing protein [Trichoderma reesei RUT C-30]	gi|615477799|ref|XM_007603102.1|/1e-155/Colletotrichum fioriniae PJ7 ATP synthase F0 mRNA	O94440/2e-06/YFE3_SCHPO Uncharacterized protein C637.03 OS=Schizosaccharomyces pombe (strain 972 / ATCC 24843) GN=SPAC637.03 PE=4 SV=1	NA	NA	A0A024SJZ2/2e-174/A0A024SJZ2_HYPJE DUF1774-domain-containing protein OS=Trichoderma reesei RUT C-30 GN=M419DRAFT_71408 PE=4 SV=1	PF08611/2.3E-36/Fungal protein of unknown function (DUF1774)	cellular_component:GO:0016021//integral component of membrane;	2.87101	83.2226	4.85734	1.92e-08	1.45e-07	up-regulated
4 vs 5 dpi	WH10006486	gi|927411140|ref|XP_013951401.1|/0/glycoside hydrolase family 37 protein [Trichoderma virens Gv29-8] &gt;gi|358379522|gb|EHK17202.1| glycoside hydrolase family 37 protein [Trichoderma virens Gv29-8]	gi|927411139|ref|XM_014095926.1|/0.0/Trichoderma virens Gv29-8 glycoside hydrolase family 37 protein partial mRNA	Q54QZ5/1e-111/TREA_DICDI Trehalase OS=Dictyostelium discoideum GN=treh PE=3 SV=1	cmt:CCM_08782/0.0/trehalase precursor; K01194 alpha,alpha-trehalase [EC:3.2.1.28]	ECU02g1370/4e-67/---	G9N893/0.0/G9N893_HYPVG Trehalase OS=Hypocrea virens (strain Gv29-8 / FGSC 10586) GN=TRIVIDRAFT_42275 PE=3 SV=1	PF01204/5.8E-115/Trehalase	biological_process:GO:0005991//trehalose metabolic process;molecular_function:GO:0004555//alpha,alpha-trehalase activity;	2.87101	82.662	4.84759	2.21e-08	1.66e-07	up-regulated
4 vs 5 dpi	WH10006499	gi|818165839|gb|KKP05343.1|/0/class II aldolase/adducin domain-containing protein [Trichoderma harzianum]	gi|758996273|ref|XM_956591.2|/1e-155/Neurospora crassa OR74A class II aldolase/adducin domain-containing protein mRNA	Q9P5M9/3e-59/MUG14_SCHPO Meiotically up-regulated gene 14 protein OS=Schizosaccharomyces pombe (strain 972 / ATCC 24843) GN=mug14 PE=1 SV=1	ani:AN1657.2/1e-57/hypothetical protein; K01792 glucose-6-phosphate 1-epimerase [EC:5.1.3.15]	SPBC359.06/2e-59/---	A0A0F9XZD0/0.0/A0A0F9XZD0_TRIHA Class II aldolase/adducin domain-containing protein OS=Trichoderma harzianum GN=THAR02_02532 PE=4 SV=1	PF00596/2.8E-42/Class II Aldolase and Adducin N-terminal domain	NA	30.697	882.049	4.84469	2.53e-75	2.86e-73	up-regulated
4 vs 5 dpi	WH10000129	gi|908385803|gb|KND86581.1|/0/putative aminotransferase [Tolypocladium ophioglossoides CBS 100239]	gi|953463506|ref|XM_014719742.1|/0.0/Metarhizium majus ARSEF 297 Aminotransferase class-III partial mRNA	O94562/2e-118/YGD3_SCHPO Uncharacterized aminotransferase C1771.03c OS=Schizosaccharomyces pombe (strain 972 / ATCC 24843) GN=SPBC1773.03c PE=3 SV=1	shs:STEHIDRAFT_66883/2e-43/acetylornithine aminotransferase; K00823 4-aminobutyrate aminotransferase [EC:2.6.1.19]	SPBC1773.03c/1e-118/---	G9N4Q5/0.0/G9N4Q5_HYPVG Uncharacterized protein OS=Hypocrea virens (strain Gv29-8 / FGSC 10586) GN=TRIVIDRAFT_50861 PE=3 SV=1	PF00202/1.6E-76/Aminotransferase class-III	molecular_function:GO:0016740//transferase activity;	8.31834	237.793	4.83726	5.04e-22	9.41e-21	up-regulated
4 vs 5 dpi	WH10005015	gi|399165203|emb|CCE33890.1|/3.47715e-23/uncharacterized protein CPUR_07818 [Claviceps purpurea 20.1]	gi|667663090|ref|XM_008605155.1|/9e-20/Beauveria bassiana ARSEF 2860 hypothetical protein partial mRNA	NA	NA	NA	M1WBX9/1e-22/M1WBX9_CLAP2 Uncharacterized protein OS=Claviceps purpurea (strain 20.1) GN=CPUR_07818 PE=4 SV=1	NA	NA	1.4355	40.7981	4.82887	0.000166135	0.000761021	up-regulated
4 vs 5 dpi	WH10000025	gi|924821940|gb|KOS19894.1|/0/Chitinase A1 [Escovopsis weberi]	gi|629714656|ref|XM_007821458.1|/1e-168/Metarhizium robertsii ARSEF 23 glycoside hydrolase family 18 protein mRNA	P32470/9e-20/CHI1_APHAL Chitinase 1 OS=Aphanocladium album GN=CHI1 PE=1 SV=2	afm:AFUA_3G07160/8e-106/class V chitinase (EC:3.2.1.14); K01183 chitinase [EC:3.2.1.14]	lin0153_1/7e-20/---	A0A0M8N3J8/0.0/A0A0M8N3J8_9HYPO Chitinase A1 OS=Escovopsis weberi GN=ESCO_005822 PE=4 SV=1	PF00704/1.6E-52/Glycosyl hydrolases family 18	biological_process:GO:0071704//organic substance metabolic process;molecular_function:GO:0004553//hydrolase activity, hydrolyzing O-glycosyl compounds;	9.45916	267.268	4.82043	3.77e-18	5.88e-17	up-regulated
4 vs 5 dpi	WH10008079	gi|302896056|ref|XP_003046908.1|/6.89675e-145/hypothetical protein NECHADRAFT_16313 [Nectria haematococca mpVI 77-13-4] &gt;gi|256727836|gb|EEU41195.1| hypothetical protein NECHADRAFT_16313, partial [Nectria haematococca mpVI 77-13-4]	gi|517323984|emb|HF679032.1|/1e-116/Fusarium fujikuroi IMI 58289 draft genome, chromosome FFUJ_chr10	NA	ela:UCREL1_5056/2e-35/putative mitochondrial-processing peptidase subunit alpha protein; K01412 mitochondrial-processing peptidase subunit alpha [EC:3.4.24.64]	NA	X0LHA6/4e-139/X0LHA6_FUSOX Uncharacterized protein OS=Fusarium oxysporum f. sp. vasinfectum 25433 GN=FOTG_11430 PE=4 SV=1	NA	NA	6.88284	194.026	4.8171	4.03e-18	6.27e-17	up-regulated
4 vs 5 dpi	WH10001141	gi|594713603|gb|EXU96535.1|/0/dipeptide/tripeptide permease [Metarhizium robertsii]	gi|667655890|ref|XM_008601555.1|/0.0/Beauveria bassiana ARSEF 2860 POT family protein partial mRNA	Q9P380/1e-116/PTR2_SCHPO Probable peptide transporter ptr2 OS=Schizosaccharomyces pombe (strain 972 / ATCC 24843) GN=ptr2 PE=1 SV=1	cmt:CCM_07766/0.0/oligopeptide transporter; K03305 proton-dependent oligopeptide transporter, POT family	SPBC13A2.04c/8e-117/---	A0A0A1UP71/0.0/A0A0A1UP71_9HYPO Dipeptide/tripeptide permease OS=Metarhizium robertsii GN=X797_010347 PE=3 SV=1	PF00854/6.3E-77/POT family	biological_process:GO:0006857//oligopeptide transport;cellular_component:GO:0016021//integral component of membrane;molecular_function:GO:0005215//transporter activity;	6.78461	188.775	4.79826	1.5e-17	2.26e-16	up-regulated
4 vs 5 dpi	WH10000980	gi|927413800|ref|XP_013952731.1|/0/hypothetical protein TRIVIDRAFT_47297 [Trichoderma virens Gv29-8] &gt;gi|358380857|gb|EHK18534.1| hypothetical protein TRIVIDRAFT_47297 [Trichoderma virens Gv29-8]	gi|699040812|emb|HG970332.1|/0.0/Fusarium graminearum chromosome 1, complete genome	NA	NA	NA	G9N4K9/0.0/G9N4K9_HYPVG Uncharacterized protein OS=Hypocrea virens (strain Gv29-8 / FGSC 10586) GN=TRIVIDRAFT_47297 PE=4 SV=1	PF11696/1.6E-280/Protein of unknown function (DUF3292)	cellular_component:GO:0016021//integral component of membrane;	2.67455	73.937	4.78893	2.03e-07	1.39e-06	up-regulated
4 vs 5 dpi	WH10008093	gi|927416474|ref|XP_013954068.1|/1.11995e-53/hypothetical protein TRIVIDRAFT_156037 [Trichoderma virens Gv29-8] &gt;gi|358382198|gb|EHK19871.1| hypothetical protein TRIVIDRAFT_156037 [Trichoderma virens Gv29-8]	gi|94540570|gb|DQ493950.1|/5e-15/Magnaporthe grisea 70-15 clone 26K20 telomere region, partial sequence	NA	NA	NA	G9N0I9/3e-53/G9N0I9_HYPVG Uncharacterized protein OS=Hypocrea virens (strain Gv29-8 / FGSC 10586) GN=TRIVIDRAFT_156037 PE=4 SV=1	NA	NA	1.4355	39.6136	4.78637	0.000224325	0.0010104	up-regulated
4 vs 5 dpi	WH10009156	gi|969885328|gb|KUF02505.1|/8.41778e-126/hypothetical protein TGAM01_03068 [Trichoderma gamsii]	gi|261188990|ref|XM_002620862.1|/2e-98/Ajellomyces dermatitidis SLH14081 NmrA family transcriptional regulator, mRNA	Q0VCN1/6e-22/NMRL1_BOVIN NmrA-like family domain-containing protein 1 OS=Bos taurus GN=NMRAL1 PE=2 SV=1	ela:UCREL1_8069/4e-42/putative nmral1 protein; K00140 malonate-semialdehyde dehydrogenase (acetylating) / methylmalonate-semialdehyde dehydrogenase [EC:1.2.1.18 1.2.1.27]	mll7605/2e-10/---	G9PAU0/7e-125/G9PAU0_HYPAI Uncharacterized protein OS=Hypocrea atroviridis (strain ATCC 20476 / IMI 206040) GN=TRIATDRAFT_230450 PE=4 SV=1	PF05368/1.7E-40/NmrA-like family	NA	8.02366	219.829	4.77598	4.3e-20	7.29e-19	up-regulated
4 vs 5 dpi	WH10000024	gi|953390413|ref|XP_014539475.1|/1.71484e-88/FluG domain-containing protein, partial [Metarhizium brunneum ARSEF 3297] &gt;gi|743628607|gb|KID60062.1| FluG domain-containing protein, partial [Metarhizium brunneum ARSEF 3297]	gi|953390412|ref|XM_014683989.1|/5e-88/Metarhizium brunneum ARSEF 3297 FluG domain-containing protein partial mRNA	NA	NA	NA	A0A0B4EWJ6/5e-88/A0A0B4EWJ6_9HYPO FluG domain-containing protein (Fragment) OS=Metarhizium brunneum ARSEF 3297 GN=MBR_10479 PE=4 SV=1	NA	NA	17.974	485.028	4.75409	1.91e-42	7.34e-41	up-regulated
4 vs 5 dpi	WH10005040	gi|927410326|ref|XP_013951007.1|/1.5198e-108/hypothetical protein TRIVIDRAFT_217078 [Trichoderma virens Gv29-8] &gt;gi|358379130|gb|EHK16811.1| hypothetical protein TRIVIDRAFT_217078 [Trichoderma virens Gv29-8]	gi|409971562|gb|AC253810.1|/5e-30/Agaricus bisporus clone FWBA93-L24, complete sequence	Q5AW46/5e-31/Y7484_EMENI Uncharacterized protein AN7484 OS=Emericella nidulans (strain FGSC A4 / ATCC 38163 / CBS 112.46 / NRRL 194 / M139) GN=AN7484 PE=1 SV=1	pcs:Pc22g08970/4e-28/Pc22g08970; K09702 uncharacterized protein	mlr5237/3e-13/---	G9NA45/5e-108/G9NA45_HYPVG Uncharacterized protein OS=Hypocrea virens (strain Gv29-8 / FGSC 10586) GN=TRIVIDRAFT_217078 PE=4 SV=1	PF07081/4.9E-34/Protein of unknown function (DUF1349)	NA	20.7467	559.352	4.7528	1.68e-48	8.21e-47	up-regulated
4 vs 5 dpi	WH10003933	gi|927419678|ref|XP_013955670.1|/8.52558e-27/hypothetical protein TRIVIDRAFT_111979 [Trichoderma virens Gv29-8] &gt;gi|358383815|gb|EHK21477.1| hypothetical protein TRIVIDRAFT_111979 [Trichoderma virens Gv29-8]	gi|517309970|emb|HF679023.1|/1e-12/Fusarium fujikuroi IMI 58289 draft genome, chromosome FFUJ_chr01	NA	NA	NA	G9MVW7/3e-26/G9MVW7_HYPVG Uncharacterized protein OS=Hypocrea virens (strain Gv29-8 / FGSC 10586) GN=TRIVIDRAFT_111979 PE=4 SV=1	NA	NA	1.4355	38.4372	4.74287	0.00030079	0.00131536	up-regulated
4 vs 5 dpi	WH10009905	gi|909150948|gb|KNE72989.1|/1.14858e-15/hypothetical protein AMAG_17206 [Allomyces macrogynus ATCC 38327]	gi|630362222|ref|XM_007872195.1|/4e-14/Gloeophyllum trabeum ATCC 11539 actin depolymerizing factor partial mRNA	P0CM06/3e-15/COFI_CRYNJ Cofilin OS=Cryptococcus neoformans var. neoformans serotype D (strain JEC21 / ATCC MYA-565) GN=COF1 PE=3 SV=1	gtr:GLOTRDRAFT_49414/3e-15/actin depolymerizing factor; K05765 cofilin	NA	A0A0L0TEK1/3e-15/A0A0L0TEK1_ALLMA Uncharacterized protein OS=Allomyces macrogynus ATCC 38327 GN=AMAG_17206 PE=4 SV=1	PF00241/5.2E-14/Cofilin/tropomyosin-type actin-binding protein	NA	1.33728	35.4999	4.73045	0.000643662	0.00263828	up-regulated
4 vs 5 dpi	WH10000053	gi|367025371|ref|XP_003661970.1|/1.81622e-10/hypothetical protein MYCTH_2314761 [Myceliophthora thermophila ATCC 42464] &gt;gi|347009238|gb|AEO56725.1| hypothetical protein MYCTH_2314761 [Myceliophthora thermophila ATCC 42464]	gi|347008289|gb|CP003003.1|/1e-09/Myceliophthora thermophila ATCC 42464 chromosome 2, complete sequence	NA	NA	NA	G2QAM9/6e-10/G2QAM9_MYCTT Uncharacterized protein OS=Myceliophthora thermophila (strain ATCC 42464 / BCRC 31852 / DSM 1799) GN=MYCTH_2314761 PE=4 SV=1	NA	NA	4.11006	108.584	4.72351	1.87e-10	1.73e-09	up-regulated
4 vs 5 dpi	WH10001596	gi|572280538|gb|ETS03598.1|/0/hypothetical protein M419DRAFT_74475 [Trichoderma reesei RUT C-30]	gi|517321537|emb|HF679030.1|/1e-127/Fusarium fujikuroi IMI 58289 draft genome, chromosome FFUJ_chr08	P40467/1e-08/ASG1_YEAST Activator of stress genes 1 OS=Saccharomyces cerevisiae (strain ATCC 204508 / S288c) GN=ASG1 PE=1 SV=1	ure:UREG_06498/2e-29/hypothetical protein; K15385 aspyridone synthetase trans-acting enoyl reductase	NA	A0A024SET6/0.0/A0A024SET6_HYPJE Uncharacterized protein OS=Trichoderma reesei RUT C-30 GN=M419DRAFT_74475 PE=4 SV=1	PF04082/4.6E-11/Fungal specific transcription factor domain	NA	1.33728	34.9393	4.70748	0.000739904	0.00300232	up-regulated
4 vs 5 dpi	WH10000137	gi|927423384|ref|XP_013957523.1|/2.87422e-54/hypothetical protein TRIVIDRAFT_64258 [Trichoderma virens Gv29-8] &gt;gi|358385693|gb|EHK23289.1| hypothetical protein TRIVIDRAFT_64258 [Trichoderma virens Gv29-8]	gi|596699747|ref|XM_007282269.1|/7e-21/Colletotrichum gloeosporioides Nara gc5 major facilitator superfamily transporter multidrug resistance (CGGC5_1320), partial mRNA	NA	NA	NA	G9MMZ6/9e-54/G9MMZ6_HYPVG Uncharacterized protein OS=Hypocrea virens (strain Gv29-8 / FGSC 10586) GN=TRIVIDRAFT_64258 PE=4 SV=1	NA	NA	1.33728	34.8999	4.70585	0.00074648	0.00302395	up-regulated
4 vs 5 dpi	WH10003483	gi|587681222|gb|EWZ27827.1|/3.62503e-145/hypothetical protein FOZG_18464 [Fusarium oxysporum Fo47]	gi|573988998|ref|XM_006672357.1|/1e-137/Cordyceps militaris CM01 RTA1 domain protein (CCM_07219), partial mRNA	C7GLH7/8e-12/RSB1_YEAS2 Sphingoid long-chain base transporter RSB1 OS=Saccharomyces cerevisiae (strain JAY291) GN=RSB1 PE=3 SV=2	NA	NA	W9J727/1e-144/W9J727_FUSOX Uncharacterized protein OS=Fusarium oxysporum Fo47 GN=FOZG_18464 PE=4 SV=1	PF04479/1.9E-56/RTA1 like protein	NA	1.33728	34.6629	4.69602	0.000794349	0.00320179	up-regulated
4 vs 5 dpi	WH10008096	NA	NA	NA	NA	NA	NA	NA	NA	2.77278	71.4656	4.68784	3.67e-07	2.44e-06	up-regulated
4 vs 5 dpi	WH10006907	gi|924821940|gb|KOS19894.1|/2.06523e-177/Chitinase A1 [Escovopsis weberi]	gi|629714656|ref|XM_007821458.1|/1e-158/Metarhizium robertsii ARSEF 23 glycoside hydrolase family 18 protein mRNA	P32470/1e-19/CHI1_APHAL Chitinase 1 OS=Aphanocladium album GN=CHI1 PE=1 SV=2	afm:AFUA_3G07160/1e-97/class V chitinase (EC:3.2.1.14); K01183 chitinase [EC:3.2.1.14]	lin0153_1/9e-20/---	A0A0M8N3J8/6e-177/A0A0M8N3J8_9HYPO Chitinase A1 OS=Escovopsis weberi GN=ESCO_005822 PE=4 SV=1	PF00704/1.2E-50/Glycosyl hydrolases family 18	biological_process:GO:0071704//organic substance metabolic process;molecular_function:GO:0004553//hydrolase activity, hydrolyzing O-glycosyl compounds;	5.54556	141.96	4.67801	2.58e-13	2.96e-12	up-regulated
4 vs 5 dpi	WH10005656	gi|799241677|gb|KJZ70862.1|/0/hypothetical protein HIM_09727 [Hirsutella minnesotensis 3608]	gi|695614015|gb|KM220996.1|/0.0/Hirsutella thompsonii strain MTCC6686 chitinase (Chi-8) mRNA, complete cds	P09805/1e-46/KTXA_KLULA Killer toxin subunits alpha/beta OS=Kluyveromyces lactis (strain ATCC 8585 / CBS 2359 / DSM 70799 / NBRC 1267 / NRRL Y-1140 / WM37) PE=1 SV=1	mrr:Moror_16165/8e-172/class v; K01183 chitinase [EC:3.2.1.14]	BH0916_1/2e-30/---	A0A0F7ZXK1/0.0/A0A0F7ZXK1_9HYPO Uncharacterized protein OS=Hirsutella minnesotensis 3608 GN=HIM_09727 PE=4 SV=1	PF00187/1.4E-8/Chitin recognition protein	biological_process:GO:0006032//chitin catabolic process;GO:0005975//carbohydrate metabolic process;molecular_function:GO:0004568//chitinase activity;GO:0008061//chitin binding;	12.6249	319.562	4.66176	2.2e-28	5.35e-27	up-regulated
4 vs 5 dpi	WH10001906	gi|927421952|ref|XP_013956807.1|/0/hypothetical protein TRIVIDRAFT_71270 [Trichoderma virens Gv29-8] &gt;gi|358384994|gb|EHK22591.1| hypothetical protein TRIVIDRAFT_71270 [Trichoderma virens Gv29-8]	gi|118161443|gb|EF063645.1|/0.0/Hypocrea lixii secreted aspartic proteinase mRNA, complete cds	C4YMJ3/9e-47/CARP2_CANAW Candidapepsin-2 OS=Candida albicans (strain WO-1) GN=SAP2 PE=1 SV=1	cal:CaO19.3708/2e-44/SAP2; secretory aspartyl proteinase SAP2p; K06005 candidapepsin [EC:3.4.23.24]	NA	G9MR65/0.0/G9MR65_HYPVG Uncharacterized protein OS=Hypocrea virens (strain Gv29-8 / FGSC 10586) GN=TRIVIDRAFT_71270 PE=3 SV=1	PF00026/2.5E-56/Eukaryotic aspartyl protease	molecular_function:GO:0008233//peptidase activity;	27.3349	687.59	4.65273	1.21e-57	8.07e-56	up-regulated
4 vs 5 dpi	WH10000871	gi|992082374|ref|XP_015404734.1|/1.31719e-165/hypothetical protein ANOM_008001, partial [Aspergillus nomius NRRL 13137] &gt;gi|910292030|gb|KNG83811.1| hypothetical protein ANOM_008001, partial [Aspergillus nomius NRRL 13137]	gi|302910439|ref|XM_003050242.1|/5e-80/Nectria haematococca mpVI 77-13-4 expressed protein, mRNA	NA	NA	NA	A0A0L1IW70/4e-165/A0A0L1IW70_ASPNO Uncharacterized protein (Fragment) OS=Aspergillus nomius NRRL 13137 GN=ANOM_008001 PE=4 SV=1	NA	NA	2.67455	67.2651	4.65249	1.06e-06	6.62e-06	up-regulated
4 vs 5 dpi	WH10001819	gi|927426328|ref|XP_013958995.1|/0/hypothetical protein TRIVIDRAFT_190045 [Trichoderma virens Gv29-8] &gt;gi|358387199|gb|EHK24794.1| hypothetical protein TRIVIDRAFT_190045 [Trichoderma virens Gv29-8]	gi|596686432|ref|XM_007279797.1|/0.0/Colletotrichum gloeosporioides Nara gc5 cytochrome p450 oxidoreductase (CGGC5_912), partial mRNA	B8NHY4/2e-122/ORDA_ASPFN O-methylsterigmatocystin oxidoreductase OS=Aspergillus flavus (strain ATCC 200026 / FGSC A1120 / NRRL 3357 / JCM 12722 / SRRC 167) GN=ordA PE=2 SV=1	afv:AFLA_139200/5e-122/aflQ/ ordA/ ord-1/ oxidoreductase/ cytochrome P450 monooxigenase; K17651 aflatoxin B synthase [EC:1.14.13.175]	all3746/1e-22/---	G9MKP7/0.0/G9MKP7_HYPVG Uncharacterized protein OS=Hypocrea virens (strain Gv29-8 / FGSC 10586) GN=TRIVIDRAFT_190045 PE=3 SV=1	PF00067/1.5E-68/Cytochrome P450	biological_process:GO:0055114//oxidation-reduction process;molecular_function:GO:0016705//oxidoreductase activity, acting on paired donors, with incorporation or reduction of molecular oxygen;GO:0004497//monooxygenase activity;GO:0005506//iron ion binding;GO:0020037//heme binding;	13.7657	346.163	4.65231	2.17e-30	5.72e-29	up-regulated
4 vs 5 dpi	WH10008087	gi|682427809|gb|KFY94695.1|/1.09149e-50/hypothetical protein V498_03764 [Pseudogymnoascus sp. VKM F-4517 (FW-2822)]	gi|953459654|ref|XM_014717816.1|/8e-31/Metarhizium majus ARSEF 297 serine/threonine protein kinase partial mRNA	A4QXX4/5e-09/SSN3_MAGO7 Serine/threonine-protein kinase SSN3 OS=Magnaporthe oryzae (strain 70-15 / ATCC MYA-4617 / FGSC 8958) GN=SSN3 PE=3 SV=2	mgr:MGG_13931/1e-08/CMGC/CDK/CDK8 protein kinase; K02208 cyclin-dependent kinase 8/11 [EC:2.7.11.22 2.7.11.23]	NA	A0A094GF53/3e-50/A0A094GF53_9PEZI Uncharacterized protein OS=Pseudogymnoascus pannorum VKM F-4517 GN=V498_03764 PE=4 SV=1	PF00069/7.6E-13/Protein kinase domain	NA	2.67455	67.0913	4.64876	1.1e-06	6.9e-06	up-regulated
4 vs 5 dpi	WH10006801	gi|818161911|gb|KKP01913.1|/0/alkanesulfonate monooxygenase [Trichoderma harzianum]	gi|953464130|ref|XM_014720054.1|/0.0/Metarhizium majus ARSEF 297 Nitrilotriacetate monooxygenase component A/pristinamycin IIA synthase subunit A partial mRNA	NA	mgr:MGG_05555/0.0/xenobiotic compound monooxygenase; K04091 alkanesulfonate monooxygenase [EC:1.14.14.5]	PA2326/3e-164/---	A0A0F9XNW5/0.0/A0A0F9XNW5_TRIHA Alkanesulfonate monooxygenase OS=Trichoderma harzianum GN=THAR02_05989 PE=4 SV=1	PF00296/7.1E-59/Luciferase-like monooxygenase	biological_process:GO:0055114//oxidation-reduction process;molecular_function:GO:0016705//oxidoreductase activity, acting on paired donors, with incorporation or reduction of molecular oxygen;GO:0004497//monooxygenase activity;	1.33728	33.4075	4.6428	0.00108576	0.00425961	up-regulated
4 vs 5 dpi	WH10008101	gi|667829490|ref|XP_007778914.1|/1.30307e-44/hypothetical protein W97_02825 [Coniosporium apollinis CBS 100218] &gt;gi|494826541|gb|EON63597.1| hypothetical protein W97_02825 [Coniosporium apollinis CBS 100218]	gi|675324092|gb|CP009080.1|/5e-38/Verticillium dahliae JR2 chromosome 4, complete sequence	NA	NA	NA	R7YNZ6/4e-44/R7YNZ6_CONA1 Uncharacterized protein OS=Coniosporium apollinis (strain CBS 100218) GN=W97_02825 PE=4 SV=1	NA	NA	1.4355	35.5709	4.63107	0.000619674	0.00255833	up-regulated
4 vs 5 dpi	WH10008206	gi|667644403|ref|XP_008594033.1|/5.26472e-43/ankyrin repeat-containing protein [Beauveria bassiana ARSEF 2860] &gt;gi|400602243|gb|EJP69845.1| ankyrin repeat-containing protein [Beauveria bassiana ARSEF 2860]	gi|667644402|ref|XM_008595811.1|/6e-43/Beauveria bassiana ARSEF 2860 ankyrin repeat-containing protein partial mRNA	Q502M6/7e-13/ANR29_DANRE Ankyrin repeat domain-containing protein 29 OS=Danio rerio GN=ankrd29 PE=2 SV=1	cal:CaO19.13382/2e-06/NAS6; potential ankyrin repeat protein similar to S. cerevisiae NAS6 (YGR232W) 26S proteasome-interacting protein; K06694 26S proteasome non-ATPase regulatory subunit 10	FN0178/7e-09/---	J4WJ66/2e-42/J4WJ66_BEAB2 Ankyrin repeat-containing protein OS=Beauveria bassiana (strain ARSEF 2860) GN=BBA_00714 PE=4 SV=1	PF12796/7.6E-7/Ankyrin repeats (3 copies)	NA	1.4355	35.4604	4.62658	0.000635227	0.00261165	up-regulated
4 vs 5 dpi	WH10004126	gi|587699798|gb|EWZ46403.1|/0/hypothetical protein FOZG_02551 [Fusarium oxysporum Fo47] &gt;gi|587713071|gb|EWZ84408.1| hypothetical protein FOWG_12213 [Fusarium oxysporum f. sp. lycopersici MN25] &gt;gi|590041843|gb|EXK43701.1| hypothetical protein FOMG_02632 [Fusarium oxysporum f. sp. melonis 26406] &gt;gi|590059720|gb|EXK87244.1| hypothetical protein FOQG_09087 [Fusarium oxysporum f. sp. rapha…	gi|596714773|ref|XM_007285035.1|/0.0/Colletotrichum gloeosporioides Nara gc5 high-affinity methionine permease (CGGC5_13073), partial mRNA	P50276/1e-117/MUP1_YEAST High-affinity methionine permease OS=Saccharomyces cerevisiae (strain ATCC 204508 / S288c) GN=MUP1 PE=1 SV=1	cthr:CTHT_0022590/1e-108/phosphatidylinositol 4-kinase-like protein; K19801 phosphatidylinositol 4-kinase B [EC:2.7.1.67]	YGR055w/6e-118/---	A0A0J9WK09/0.0/A0A0J9WK09_FUSO4 Uncharacterized protein OS=Fusarium oxysporum f. sp. lycopersici (strain 4287 / CBS 123668 / FGSC 9935 / NRRL 34936) GN=FOXG_04496 PE=4 SV=1	PF13520/3.2E-72/Amino acid permease	biological_process:GO:0003333//amino acid transmembrane transport;cellular_component:GO:0016021//integral component of membrane;molecular_function:GO:0015171//amino acid transmembrane transporter activity;	15.4959	381.15	4.6204	2.62e-33	7.61e-32	up-regulated
4 vs 5 dpi	WH10003166	gi|927414212|ref|XP_013952937.1|/0/hypothetical protein TRIVIDRAFT_44289 [Trichoderma virens Gv29-8] &gt;gi|358381061|gb|EHK18737.1| hypothetical protein TRIVIDRAFT_44289 [Trichoderma virens Gv29-8]	gi|629685742|ref|XM_007809976.1|/0.0/Metarhizium acridum CQMa 102 meiotically up-regulated protein partial mRNA	Q9USG8/0.0/MU190_SCHPO Meiotically up-regulated gene 190 protein OS=Schizosaccharomyces pombe (strain 972 / ATCC 24843) GN=mug190 PE=1 SV=1	adl:AURDEDRAFT_88100/2e-07/hypothetical protein; K01613 phosphatidylserine decarboxylase [EC:4.1.1.65]	SPCP31B10.06/0.0/---	G9N353/0.0/G9N353_HYPVG Uncharacterized protein OS=Hypocrea virens (strain Gv29-8 / FGSC 10586) GN=TRIVIDRAFT_44289 PE=4 SV=1	PF00168/1.5E-7/C2 domain	cellular_component:GO:0016021//integral component of membrane;	2.87101	70.5497	4.61901	4.51e-07	2.97e-06	up-regulated
4 vs 5 dpi	WH10000603	gi|781088610|dbj|GAO13248.1|/4.34976e-76/hypothetical protein UVI_001970 [Ustilaginoidea virens]	gi|517312918|emb|HF679025.1|/3e-58/Fusarium fujikuroi IMI 58289 draft genome, chromosome FFUJ_chr03	NA	NA	NA	A0A0E9KJS2/1e-75/A0A0E9KJS2_9HYPO Uncharacterized protein OS=Ustilaginoidea virens GN=UVI_001970 PE=4 SV=1	NA	NA	7.0793	172.951	4.61062	6.62e-16	9.03e-15	up-regulated
4 vs 5 dpi	WH10003415	gi|380494406|emb|CCF33175.1|/1.45013e-137/hypothetical protein CH063_05422 [Colletotrichum higginsianum]	gi|667662704|ref|XM_008604962.1|/5e-73/Beauveria bassiana ARSEF 2860 tat pathway signal sequence partial mRNA	NA	NA	NA	H1UYX4/4e-137/H1UYX4_COLHI Uncharacterized protein OS=Colletotrichum higginsianum (strain IMI 349063) GN=CH063_05422 PE=4 SV=1	NA	NA	12.3302	298.638	4.59813	3.42e-26	7.74e-25	up-regulated
4 vs 5 dpi	WH10004256	gi|927425426|ref|XP_013958544.1|/0/hypothetical protein TRIVIDRAFT_84367 [Trichoderma virens Gv29-8] &gt;gi|358386738|gb|EHK24333.1| hypothetical protein TRIVIDRAFT_84367 [Trichoderma virens Gv29-8]	gi|697075691|ref|XM_009653895.1|/0.0/Verticillium dahliae VdLs.17 pantothenate transporter liz1 partial mRNA	Q10097/3e-79/YAOI_SCHPO Uncharacterized transporter C11D3.18C OS=Schizosaccharomyces pombe (strain 972 / ATCC 24843) GN=SPAC11D3.18c PE=3 SV=1	mbe:MBM_01282/4e-60/kinase domain containing protein; K02178 checkpoint serine/threonine-protein kinase [EC:2.7.11.1]	SPAC11D3.18c/2e-79/---	G9MLW0/0.0/G9MLW0_HYPVG Uncharacterized protein OS=Hypocrea virens (strain Gv29-8 / FGSC 10586) GN=TRIVIDRAFT_84367 PE=4 SV=1	PF07690/3.3E-34/Major Facilitator Superfamily	biological_process:GO:0055085//transmembrane transport;cellular_component:GO:0016021//integral component of membrane;	17.581	421.427	4.58319	6.11e-36	1.93e-34	up-regulated
4 vs 5 dpi	WH10002089	gi|969885529|gb|KUF02705.1|/2.43041e-92/hypothetical protein TGAM01_02908 [Trichoderma gamsii]	gi|409875082|gb|AC253684.1|/3e-43/Acremonium alcalophilum clone FWAW09-M05, complete sequence	NA	NA	NA	G9NMI1/3e-67/G9NMI1_HYPAI Uncharacterized protein (Fragment) OS=Hypocrea atroviridis (strain ATCC 20476 / IMI 206040) GN=TRIATDRAFT_165237 PE=4 SV=1	NA	NA	10.9929	262.467	4.57749	3.81e-23	7.62e-22	up-regulated
4 vs 5 dpi	WH10008460	gi|666401088|gb|KEY66856.1|/1.83597e-180/hypothetical protein S7711_05210 [Stachybotrys chartarum IBT 7711]	gi|953409573|ref|XM_014691708.1|/1e-163/Metarhizium brunneum ARSEF 3297 NAD(P)-binding domain protein partial mRNA	G0RNA2/1e-170/LXR4_HYPJQ L-xylo-3-hexulose reductase OS=Hypocrea jecorina (strain QM6a) GN=lxr4 PE=1 SV=1	afm:AFUA_7G04980/2e-40/3-ketoacyl-acyl carrier protein reductase (EC:1.1.1.100); K00059 3-oxoacyl-[acyl-carrier protein] reductase [EC:1.1.1.100]	lin1921/9e-33/---	A0A084ANH7/6e-180/A0A084ANH7_STACH Uncharacterized protein OS=Stachybotrys chartarum IBT 7711 GN=S7711_05210 PE=3 SV=1	PF00106/4.7E-40/short chain dehydrogenase	NA	12.5266	297.817	4.57135	4.05e-26	9.15e-25	up-regulated
4 vs 5 dpi	WH10005491	gi|302916059|ref|XP_003051840.1|/5.06761e-112/hypothetical protein NECHADRAFT_100184 [Nectria haematococca mpVI 77-13-4] &gt;gi|256732779|gb|EEU46127.1| hypothetical protein NECHADRAFT_100184 [Nectria haematococca mpVI 77-13-4]	gi|517312918|emb|HF679025.1|/6e-96/Fusarium fujikuroi IMI 58289 draft genome, chromosome FFUJ_chr03	NA	NA	NA	A0A0L0NLD5/1e-108/A0A0L0NLD5_9HYPO Uncharacterized protein (Fragment) OS=Tolypocladium ophioglossoides CBS 100239 GN=TOPH_00620 PE=4 SV=1	NA	NA	2.87101	68.2046	4.57024	8.04e-07	5.13e-06	up-regulated
4 vs 5 dpi	WH10002941	gi|799245093|gb|KJZ73966.1|/1.53914e-141/hypothetical protein HIM_06634 [Hirsutella minnesotensis 3608]	gi|667652276|ref|XM_008599748.1|/1e-120/Beauveria bassiana ARSEF 2860 MFS transporter partial mRNA	NA	npa:UCRNP2_7395/1e-06/putative peptidyl-prolyl cis-trans isomerase protein; K05864 peptidyl-prolyl isomerase D [EC:5.2.1.8]	NA	A0A0F7ZIS5/5e-141/A0A0F7ZIS5_9HYPO Uncharacterized protein OS=Hirsutella minnesotensis 3608 GN=HIM_06634 PE=4 SV=1	PF07690/2.3E-18/Major Facilitator Superfamily	NA	9.45916	223.461	4.56217	8.96e-20	1.5e-18	up-regulated
4 vs 5 dpi	WH10001575	gi|927403569|ref|XP_013947630.1|/0/glycoside hydrolase family 30 protein [Trichoderma atroviride IMI 206040] &gt;gi|358400134|gb|EHK49465.1| glycoside hydrolase family 30 protein [Trichoderma atroviride IMI 206040]	gi|589114648|ref|XM_006969285.1|/0.0/Trichoderma reesei QM6a glycoside hydrolase family 30 (TRIREDRAFT_69736), partial mRNA	Q7M4T0/5e-179/NEG1_NEUCR Endo-1,6-beta-D-glucanase OS=Neurospora crassa (strain ATCC 24698 / 74-OR23-1A / CBS 708.71 / DSM 1257 / FGSC 987) GN=neg-1 PE=1 SV=2	tre:TRIREDRAFT_69736/0.0/glycoside hydrolase family 30; K01201 glucosylceramidase [EC:3.2.1.45]	CC1757/1e-57/---	G9NI50/0.0/G9NI50_HYPAI Glycoside hydrolase family 30 protein OS=Hypocrea atroviridis (strain ATCC 20476 / IMI 206040) GN=TRIATDRAFT_156641 PE=3 SV=1	PF02055/1.8E-52/O-Glycosyl hydrolase family 30	biological_process:GO:0006665//sphingolipid metabolic process;GO:0005975//carbohydrate metabolic process;molecular_function:GO:0004348//glucosylceramidase activity;	27.5314	646.72	4.55399	1.26e-53	7.36e-52	up-regulated
4 vs 5 dpi	WH10000523	NA	gi|573975739|ref|XM_006665752.1|/4e-16/Cordyceps militaris CM01 integral membrane protein (CCM_00592), partial mRNA	NA	NA	NA	NA	NA	NA	4.20829	97.2379	4.53021	2.97e-09	2.46e-08	up-regulated
4 vs 5 dpi	WH10003193	gi|924821940|gb|KOS19894.1|/0/Chitinase A1 [Escovopsis weberi]	gi|629714656|ref|XM_007821458.1|/1e-171/Metarhizium robertsii ARSEF 23 glycoside hydrolase family 18 protein mRNA	P32470/1e-18/CHI1_APHAL Chitinase 1 OS=Aphanocladium album GN=CHI1 PE=1 SV=2	afm:AFUA_3G07160/2e-105/class V chitinase (EC:3.2.1.14); K01183 chitinase [EC:3.2.1.14]	lin0153_1/6e-20/---	A0A0M8N3J8/0.0/A0A0M8N3J8_9HYPO Chitinase A1 OS=Escovopsis weberi GN=ESCO_005822 PE=4 SV=1	PF00704/6.4E-53/Glycosyl hydrolases family 18	biological_process:GO:0071704//organic substance metabolic process;molecular_function:GO:0004553//hydrolase activity, hydrolyzing O-glycosyl compounds;	15.0047	345.595	4.52559	1.27e-29	3.22e-28	up-regulated
4 vs 5 dpi	WH10007052	gi|969884899|gb|KUF02078.1|/4.83307e-139/hypothetical protein TGAM01_03350 [Trichoderma gamsii]	gi|667663204|ref|XM_008605212.1|/1e-109/Beauveria bassiana ARSEF 2860 endo alpha-1,4 polygalactosaminidase precursor partial mRNA	NA	NA	aq_1993/6e-46/---	A0A0G0A7V6/2e-135/A0A0G0A7V6_TRIHA Uncharacterized protein OS=Trichoderma harzianum GN=THAR02_06686 PE=4 SV=1	PF03537/1.7E-80/Glycoside-hydrolase family GH114	NA	2.77278	62.9855	4.50561	2.96e-06	1.77e-05	up-regulated
4 vs 5 dpi	WH10002295	gi|927428874|ref|XP_013960268.1|/0/hypothetical protein TRIVIDRAFT_211568 [Trichoderma virens Gv29-8] &gt;gi|358388459|gb|EHK26052.1| hypothetical protein TRIVIDRAFT_211568 [Trichoderma virens Gv29-8]	gi|761850308|ref|XM_007824240.2|/0.0/Metarhizium robertsii ARSEF 23 galactose-proton symporter mRNA	P15325/2e-76/QUTD_EMENI Quinate permease OS=Emericella nidulans (strain FGSC A4 / ATCC 38163 / CBS 112.46 / NRRL 194 / M139) GN=qutD PE=1 SV=2	dha:DEHA2C11374g/1e-58/DEHA2C11374p; K08139 MFS transporter, SP family, sugar:H+ symporter	CAC1339/3e-42/---	G9MH62/0.0/G9MH62_HYPVG Uncharacterized protein OS=Hypocrea virens (strain Gv29-8 / FGSC 10586) GN=TRIVIDRAFT_211568 PE=3 SV=1	PF00083/1.3E-43/Sugar (and other) transporter	biological_process:GO:0055085//transmembrane transport;cellular_component:GO:0016021//integral component of membrane;molecular_function:GO:0022891//substrate-specific transmembrane transporter activity;	25.0533	567.193	4.50077	3.6e-47	1.66e-45	up-regulated
4 vs 5 dpi	WH10009148	gi|589107693|ref|XP_006965869.1|/0/predicted protein [Trichoderma reesei QM6a] &gt;gi|340518232|gb|EGR48474.1| predicted protein [Trichoderma reesei QM6a] &gt;gi|572284200|gb|ETS07174.1| putative dioxygenase [Trichoderma reesei RUT C-30]	gi|667644232|ref|XM_008595726.1|/1e-163/Beauveria bassiana ARSEF 2860 Intradiol ring-cleavage dioxygenase, core partial mRNA	P86029/2e-91/HQD2_CANAL Catechol 1,2-dioxygenase OS=Candida albicans (strain SC5314 / ATCC MYA-2876) GN=HQD2 PE=1 SV=1	cmt:CCM_08212/1e-162/catechol dioxygenase; K03381 catechol 1,2-dioxygenase [EC:1.13.11.1]	AGc4592/1e-61/---	G9MWV0/0.0/G9MWV0_HYPVG Uncharacterized protein OS=Hypocrea virens (strain Gv29-8 / FGSC 10586) GN=TRIVIDRAFT_51698 PE=4 SV=1	PF00775/3.3E-49/Dioxygenase	biological_process:GO:0055114//oxidation-reduction process;GO:0009712//catechol-containing compound metabolic process;molecular_function:GO:0008199//ferric iron binding;GO:0018576//catechol 1,2-dioxygenase activity;	5.44733	122.244	4.48807	3.21e-11	3.17e-10	up-regulated
4 vs 5 dpi	WH10008212	gi|667742399|gb|KFA80940.1|/8.70137e-10/hypothetical protein S40288_11553 [Stachybotrys chartarum IBT 40288]	NA	NA	NA	NA	A0A084RXK5/3e-09/A0A084RXK5_STACH Uncharacterized protein OS=Stachybotrys chartarum IBT 40288 GN=S40288_11553 PE=4 SV=1	NA	NA	5.44733	121.265	4.47647	4.08e-11	3.98e-10	up-regulated
4 vs 5 dpi	WH10004038	gi|302897509|ref|XP_003047633.1|/0/hypothetical protein NECHADRAFT_50615 [Nectria haematococca mpVI 77-13-4] &gt;gi|256728564|gb|EEU41920.1| hypothetical protein NECHADRAFT_50615 [Nectria haematococca mpVI 77-13-4]	gi|629732987|ref|XM_007827259.1|/0.0/Metarhizium robertsii ARSEF 23 Regulator of G protein signaling superfamily mRNA	NA	NA	NA	A0A0D9NU89/0.0/A0A0D9NU89_METAN Uncharacterized protein OS=Metarhizium anisopliae BRIP 53293 GN=H634G_08601 PE=4 SV=1	NA	cellular_component:GO:0016020//membrane;	1.4355	31.9152	4.47461	0.00153606	0.0058374	up-regulated
4 vs 5 dpi	WH10000604	gi|302896056|ref|XP_003046908.1|/7.21515e-144/hypothetical protein NECHADRAFT_16313 [Nectria haematococca mpVI 77-13-4] &gt;gi|256727836|gb|EEU41195.1| hypothetical protein NECHADRAFT_16313, partial [Nectria haematococca mpVI 77-13-4]	gi|517323984|emb|HF679032.1|/1e-117/Fusarium fujikuroi IMI 58289 draft genome, chromosome FFUJ_chr10	NA	ela:UCREL1_5056/5e-33/putative mitochondrial-processing peptidase subunit alpha protein; K01412 mitochondrial-processing peptidase subunit alpha [EC:3.4.24.64]	NA	X0LHA6/4e-138/X0LHA6_FUSOX Uncharacterized protein OS=Fusarium oxysporum f. sp. vasinfectum 25433 GN=FOTG_11430 PE=4 SV=1	NA	NA	5.54556	121.794	4.45697	3.5e-11	3.44e-10	up-regulated
4 vs 5 dpi	WH10006846	gi|818167690|gb|KKP07024.1|/7.5894e-132/hypothetical protein THAR02_00903 [Trichoderma harzianum]	gi|517314787|emb|HF679026.1|/4e-72/Fusarium fujikuroi IMI 58289 draft genome, chromosome FFUJ_chr04	NA	NA	NA	A0A0G0AR93/2e-131/A0A0G0AR93_TRIHA Uncharacterized protein OS=Trichoderma harzianum GN=THAR02_00903 PE=4 SV=1	NA	NA	31.2485	682.346	4.44865	4.82e-55	2.9e-53	up-regulated
4 vs 5 dpi	WH10005872	gi|927396579|ref|XP_013944135.1|/8.57133e-173/hypothetical protein TRIATDRAFT_152345 [Trichoderma atroviride IMI 206040] &gt;gi|358396533|gb|EHK45914.1| hypothetical protein TRIATDRAFT_152345 [Trichoderma atroviride IMI 206040]	gi|596723676|ref|XM_007286685.1|/1e-103/Colletotrichum gloeosporioides Nara gc5 short-chain dehydrogenase reductase family (CGGC5_14270), partial mRNA	Q9ERI6/5e-22/RDH14_MOUSE Retinol dehydrogenase 14 OS=Mus musculus GN=Rdh14 PE=1 SV=1	gtr:GLOTRDRAFT_121678/9e-20/Sec1-like protein; K20367 endoplasmic reticulum-Golgi intermediate compartment protein 3	Rv0303/3e-17/---	G9NT66/3e-172/G9NT66_HYPAI Uncharacterized protein OS=Hypocrea atroviridis (strain ATCC 20476 / IMI 206040) GN=TRIATDRAFT_152345 PE=4 SV=1	PF00106/2.3E-18/short chain dehydrogenase	NA	4.11006	89.5394	4.44529	1.97e-08	1.49e-07	up-regulated
4 vs 5 dpi	WH10000077	NA	NA	NA	NA	NA	NA	NA	NA	22.2805	484.294	4.44203	2.85e-40	1e-38	up-regulated
4 vs 5 dpi	WH10009164	gi|927415400|ref|XP_013953531.1|/0/hypothetical protein TRIVIDRAFT_49558 [Trichoderma virens Gv29-8] &gt;gi|358381663|gb|EHK19338.1| hypothetical protein TRIVIDRAFT_49558 [Trichoderma virens Gv29-8]	gi|927384864|ref|XM_014082803.1|/0.0/Trichoderma atroviride IMI 206040 very long-chain acyl-CoA synthetase/fatty acid transporter partial mRNA	O42633/6e-132/FAT1_COCHE Fatty acid transporter protein OS=Cochliobolus heterostrophus GN=FAT1 PE=3 SV=1	afm:AFUA_1G17190/1e-19/long-chain-fatty-acid-CoA ligase (EC:6.2.1.-); K01897 long-chain acyl-CoA synthetase [EC:6.2.1.3]	YBR041w/5e-112/---	G9N2M8/0.0/G9N2M8_HYPVG Uncharacterized protein OS=Hypocrea virens (strain Gv29-8 / FGSC 10586) GN=TRIVIDRAFT_49558 PE=4 SV=1	PF00501/5.3E-64/AMP-binding enzyme	biological_process:GO:0000038//very long-chain fatty acid metabolic process;GO:0006633//fatty acid biosynthetic process;GO:0001676//long-chain fatty acid metabolic process;GO:0015909//long-chain fatty acid transport;cellular_component:GO:0031235//intrinsic component of the cytoplasmic side of the plasma membrane;GO:0005783//endoplasmic reticulum;GO:0005777//peroxisome;GO:0005811//lipid particle;m…	1.33728	28.6462	4.42098	0.00352694	0.0122646	up-regulated
4 vs 5 dpi	WH10007068	gi|770309538|gb|KJK66593.1|/6.0506e-106/Prokaryotic phospholipase A2 [Aspergillus parasiticus SU-1]	gi|38304196|dbj|AB126038.1|/1e-105/Aspergillus oryzae spaA gene for secretory phospholipase A2, complete cds	D4B0M5/3e-46/A2001_ARTBC Uncharacterized secreted protein ARB_02001 OS=Arthroderma benhamiae (strain ATCC MYA-4681 / CBS 112371) GN=ARB_02001 PE=1 SV=1	pno:SNOG_14783/3e-27/hypothetical protein; K20475 protein transport protein SEC39	NA	A0A0F0IL31/2e-105/A0A0F0IL31_ASPPA Prokaryotic phospholipase A2 OS=Aspergillus parasiticus SU-1 GN=P875_00128013 PE=4 SV=1	PF09056/6.1E-44/Prokaryotic phospholipase A2	NA	1.33728	28.52	4.4146	0.00362639	0.0125744	up-regulated
4 vs 5 dpi	WH10002726	gi|927421728|ref|XP_013956695.1|/2.04952e-24/hypothetical protein TRIVIDRAFT_29370 [Trichoderma virens Gv29-8] &gt;gi|358384878|gb|EHK22475.1| hypothetical protein TRIVIDRAFT_29370 [Trichoderma virens Gv29-8]	gi|927421727|ref|XM_014101220.1|/3e-24/Trichoderma virens Gv29-8 hypothetical protein partial mRNA	NA	NA	NA	G9MQU6/6e-24/G9MQU6_HYPVG Uncharacterized protein OS=Hypocrea virens (strain Gv29-8 / FGSC 10586) GN=TRIVIDRAFT_29370 PE=4 SV=1	PF12680/1.4E-8/SnoaL-like domain	NA	28.1207	597.568	4.4094	7.67e-49	3.82e-47	up-regulated
4 vs 5 dpi	WH10009307	gi|572284009|gb|ETS06983.1|/0/DUF52 domain-containing protein [Trichoderma reesei RUT C-30]	gi|629682784|ref|XM_007808497.1|/1e-148/Metarhizium acridum CQMa 102 DUF52 domain-containing protein partial mRNA	Q10212/5e-63/YAY4_SCHPO MEMO1 family protein C4H3.04c OS=Schizosaccharomyces pombe (strain 972 / ATCC 24843) GN=SPAC4H3.04c PE=3 SV=1	maw:MAC_00348/2e-149/DUF52 domain-containing protein; K06990 MEMO1 family protein	SPAC4H3.04c/3e-63/---	A0A024SLQ0/2e-180/A0A024SLQ0_HYPJE DUF52 domain-containing protein OS=Trichoderma reesei RUT C-30 GN=M419DRAFT_135607 PE=3 SV=1	PF01875/2.7E-69/Memo-like protein	NA	12.3302	261.267	4.40526	2.4e-22	4.57e-21	up-regulated
4 vs 5 dpi	WH10008092	gi|908387635|gb|KND88340.1|/4.80229e-99/ENTH domain-containing protein [Tolypocladium ophioglossoides CBS 100239]	gi|389637320|ref|XM_003716250.1|/7e-89/Magnaporthe oryzae 70-15 ENTH domain-containing protein (MGG_13514) mRNA, complete cds	O60167/4e-44/YHC3_SCHPO ENTH domain-containing protein C19F8.03c OS=Schizosaccharomyces pombe (strain 972 / ATCC 24843) GN=SPBC19F8.03c PE=1 SV=1	mgr:MGG_13514/7e-90/ENTH domain-containing protein; K20044 phosphatidylinositol-binding clathrin assembly protein	NA	A0A0L0N3C8/1e-98/A0A0L0N3C8_9HYPO ENTH domain-containing protein OS=Tolypocladium ophioglossoides CBS 100239 GN=TOPH_06927 PE=4 SV=1	PF07651/1.2E-40/ANTH domain	NA	9.65562	202.198	4.38826	1.36e-17	2.06e-16	up-regulated
4 vs 5 dpi	WH10007002	gi|531866885|gb|EQL03667.1|/1.1972e-70/STF2-like protein [Ophiocordyceps sinensis CO18]	gi|667651478|ref|XM_008599349.1|/5e-64/Beauveria bassiana ARSEF 2860 F1F0-ATP synthase regulatory factor Stf2 partial mRNA	Q06177/2e-06/TMA10_YEAST Translation machinery-associated protein 10 OS=Saccharomyces cerevisiae (strain ATCC 204508 / S288c) GN=TMA10 PE=1 SV=3	NA	NA	T5APM6/4e-70/T5APM6_OPHSC STF2-like protein OS=Ophiocordyceps sinensis (strain Co18 / CGMCC 3.14243) GN=OCS_00623 PE=4 SV=1	NA	NA	61.0994	1271.58	4.37933	1.37e-96	2.47e-94	up-regulated
4 vs 5 dpi	WH10000035	gi|748540841|gb|KIH91146.1|/1.29269e-73/hypothetical protein SPBR_01829 [Sporothrix brasiliensis 5110]	gi|347013775|gb|CP003008.1|/7e-09/Myceliophthora thermophila ATCC 42464 chromosome 7, complete sequence	NA	NA	NA	A0A0C2IQ39/4e-73/A0A0C2IQ39_9PEZI Uncharacterized protein OS=Sporothrix brasiliensis 5110 GN=SPBR_01829 PE=4 SV=1	NA	NA	49.8118	1029.9	4.36987	1.36e-79	1.65e-77	up-regulated
4 vs 5 dpi	WH10003830	gi|927410745|ref|XP_013951212.1|/1.65191e-28/hypothetical protein TRIVIDRAFT_42568 [Trichoderma virens Gv29-8] &gt;gi|358379329|gb|EHK17009.1| hypothetical protein TRIVIDRAFT_42568 [Trichoderma virens Gv29-8]	gi|927399614|ref|XM_014090178.1|/5e-07/Trichoderma atroviride IMI 206040 glycosyltransferase family 69 protein mRNA	NA	NA	NA	G9N7P4/5e-28/G9N7P4_HYPVG Uncharacterized protein OS=Hypocrea virens (strain Gv29-8 / FGSC 10586) GN=TRIVIDRAFT_42568 PE=4 SV=1	NA	NA	2.77278	56.5976	4.35134	1.42e-05	7.7e-05	up-regulated
4 vs 5 dpi	WH10009106	gi|927385051|ref|XP_013938371.1|/0/hypothetical protein TRIATDRAFT_153139 [Trichoderma atroviride IMI 206040] &gt;gi|358390805|gb|EHK40210.1| hypothetical protein TRIATDRAFT_153139 [Trichoderma atroviride IMI 206040]	gi|596648076|ref|XM_007272629.1|/0.0/Colletotrichum gloeosporioides Nara gc5 flavin-binding monooxygenase-like family protein (CGGC5_2646), partial mRNA	Q9SVU0/1e-15/YUC8_ARATH Probable indole-3-pyruvate monooxygenase YUCCA8 OS=Arabidopsis thaliana GN=YUC8 PE=2 SV=1	pbl:PAAG_00587/6e-16/dimethylaniline monooxygenase; K00485 dimethylaniline monooxygenase (N-oxide forming) [EC:1.14.13.8]	PA1208/1e-14/---	G9PB29/0.0/G9PB29_HYPAI Uncharacterized protein OS=Hypocrea atroviridis (strain ATCC 20476 / IMI 206040) GN=TRIATDRAFT_153139 PE=4 SV=1	PF00743/2.9E-12/Flavin-binding monooxygenase-like	biological_process:GO:0055114//oxidation-reduction process;molecular_function:GO:0004499//N,N-dimethylaniline monooxygenase activity;GO:0050660//flavin adenine dinucleotide binding;GO:0050661//NADP binding;	18.1704	367.332	4.33742	1.57e-30	4.18e-29	up-regulated
4 vs 5 dpi	WH10003386	gi|818168023|gb|KKP07328.1|/0/D-lactate dehydrogenase [Trichoderma harzianum]	gi|589101258|ref|XM_006962590.1|/0.0/Trichoderma reesei QM6a lactate dehydrogenase (TRIREDRAFT_56470), partial mRNA	Q9P7Q1/3e-106/DDH2_SCHPO 2-hydroxyacid dehydrogenase homolog 2 OS=Schizosaccharomyces pombe (strain 972 / ATCC 24843) GN=SPAC186.02c PE=3 SV=1	tre:TRIREDRAFT_56470/0.0/lactate dehydrogenase; K03778 D-lactate dehydrogenase [EC:1.1.1.28]	alr0058/2e-127/---	A0A0F9Y5M0/0.0/A0A0F9Y5M0_TRIHA D-lactate dehydrogenase OS=Trichoderma harzianum GN=THAR02_00525 PE=3 SV=1	PF02826/2.8E-55/D-isomer specific 2-hydroxyacid dehydrogenase, NAD binding domain	biological_process:GO:0055114//oxidation-reduction process;molecular_function:GO:0016616//oxidoreductase activity, acting on the CH-OH group of donors, NAD or NADP as acceptor;GO:0051287//NAD binding;	9.85208	198.929	4.33568	2.86e-17	4.22e-16	up-regulated
4 vs 5 dpi	WH10003781	gi|927410630|ref|XP_013951156.1|/0/glycoside hydrolase family 35 protein [Trichoderma virens Gv29-8] &gt;gi|358379270|gb|EHK16950.1| glycoside hydrolase family 35 protein [Trichoderma virens Gv29-8]	gi|927410629|ref|XM_014095681.1|/0.0/Trichoderma virens Gv29-8 glycoside hydrolase family 35 protein partial mRNA	A1D1Z9/0.0/BGALA_NEOFI Probable beta-galactosidase A OS=Neosartorya fischeri (strain ATCC 1020 / DSM 3700 / FGSC A1164 / NRRL 181) GN=lacA PE=3 SV=1	afm:AFUA_1G14170/0.0/beta-galactosidase (EC:3.2.1.23); K01190 beta-galactosidase [EC:3.2.1.23]	CAC2514/1e-153/---	G9N7I4/0.0/G9N7I4_HYPVG Beta-galactosidase OS=Hypocrea virens (strain Gv29-8 / FGSC 10586) GN=TRIVIDRAFT_42143 PE=3 SV=1	PF01301/1.3E-92/Glycosyl hydrolases family 35	biological_process:GO:0005975//carbohydrate metabolic process;molecular_function:GO:0004565//beta-galactosidase activity;	39.1136	789.762	4.33568	3.32e-62	2.71e-60	up-regulated
4 vs 5 dpi	WH10000551	gi|589108595|ref|XP_006966320.1|/7.54989e-120/predicted protein [Trichoderma reesei QM6a] &gt;gi|340517442|gb|EGR47686.1| predicted protein [Trichoderma reesei QM6a] &gt;gi|572277927|gb|ETS01143.1| hypothetical protein M419DRAFT_100056 [Trichoderma reesei RUT C-30]	gi|667655216|ref|XM_008601218.1|/2e-80/Beauveria bassiana ARSEF 2860 C2H2 finger domain-containing protein partial mRNA	NA	NA	NA	A0A024S7S5/2e-119/A0A024S7S5_HYPJE Uncharacterized protein OS=Trichoderma reesei RUT C-30 GN=M419DRAFT_100056 PE=4 SV=1	NA	NA	1.4355	28.97	4.33493	0.00318495	0.0111836	up-regulated
4 vs 5 dpi	WH10001599	gi|927417688|ref|XP_013954675.1|/0/hypothetical protein TRIVIDRAFT_192719 [Trichoderma virens Gv29-8] &gt;gi|358382808|gb|EHK20478.1| hypothetical protein TRIVIDRAFT_192719 [Trichoderma virens Gv29-8]	gi|302405091|ref|XM_003000337.1|/1e-157/Verticillium albo-atrum VaMs.102 NADPH dehydrogenase, mRNA	Q8GYB8/7e-23/OPR2_ARATH 12-oxophytodienoate reductase 2 OS=Arabidopsis thaliana GN=OPR2 PE=1 SV=2	psq:PUNSTDRAFT_93947/2e-22/FMN-linked oxidoreductase; K00354 NADPH2 dehydrogenase [EC:1.6.99.1]	DR2333/3e-74/---	G9MY56/0.0/G9MY56_HYPVG Uncharacterized protein OS=Hypocrea virens (strain Gv29-8 / FGSC 10586) GN=TRIVIDRAFT_192719 PE=4 SV=1	PF00724/1.2E-41/NADH:flavin oxidoreductase / NADH oxidase family	biological_process:GO:0055114//oxidation-reduction process;molecular_function:GO:0016491//oxidoreductase activity;GO:0010181//FMN binding;	1.33728	26.9644	4.33368	0.00533728	0.017758	up-regulated
4 vs 5 dpi	WH10004006	gi|818168547|gb|KKP07809.1|/0/hypothetical protein THAR02_00017 [Trichoderma harzianum]	gi|984290929|gb|KU055633.1|/1e-143/Fusarium camptoceras FDB1 gene cluster, complete sequence	Q12226/2e-32/AYT1_YEAST Trichothecene 3-O-acetyltransferase OS=Saccharomyces cerevisiae (strain ATCC 204508 / S288c) GN=AYT1 PE=3 SV=1	act:ACLA_059750/1e-21/acetyltransferase, putative; K19184 fumigaclavine B O-acetyltransferase [EC:2.3.1.205]	NA	A0A0G0ATP9/0.0/A0A0G0ATP9_TRIHA Uncharacterized protein OS=Trichoderma harzianum GN=THAR02_00017 PE=4 SV=1	PF02458/1.2E-13/Transferase family	NA	8.31834	167.693	4.33338	1.12e-14	1.43e-13	up-regulated
4 vs 5 dpi	WH10003563	gi|927426560|ref|XP_013959111.1|/0/hypothetical protein TRIVIDRAFT_199479 [Trichoderma virens Gv29-8] &gt;gi|358387318|gb|EHK24913.1| hypothetical protein TRIVIDRAFT_199479 [Trichoderma virens Gv29-8]	gi|953478394|ref|XM_014727186.1|/0.0/Metarhizium majus ARSEF 297 chlorocatechol 1,2-dioxygenase partial mRNA	P86029/3e-81/HQD2_CANAL Catechol 1,2-dioxygenase OS=Candida albicans (strain SC5314 / ATCC MYA-2876) GN=HQD2 PE=1 SV=1	maj:MAA_02126/0.0/catechol dioxygenase; K03381 catechol 1,2-dioxygenase [EC:1.13.11.1]	AGc4592/6e-55/---	G9ML19/0.0/G9ML19_HYPVG Uncharacterized protein OS=Hypocrea virens (strain Gv29-8 / FGSC 10586) GN=TRIVIDRAFT_199479 PE=4 SV=1	PF04444/4.6E-27/Catechol dioxygenase N terminus	biological_process:GO:0009712//catechol-containing compound metabolic process;GO:0055114//oxidation-reduction process;molecular_function:GO:0018576//catechol 1,2-dioxygenase activity;GO:0008199//ferric iron binding;	50.0083	1006.51	4.33105	1.9e-77	2.19e-75	up-regulated
4 vs 5 dpi	WH10001080	gi|799246202|gb|KJZ75007.1|/1.14121e-57/hypothetical protein HIM_05493 [Hirsutella minnesotensis 3608]	gi|629694078|ref|XM_007814140.1|/2e-54/Metarhizium acridum CQMa 102 Plasma membrane proteolipid 3 partial mRNA	Q4WYA5/4e-14/PMP3_ASPFU Plasma membrane proteolipid 3 OS=Neosartorya fumigata (strain ATCC MYA-4609 / Af293 / CBS 101355 / FGSC A1100) GN=pmp3 PE=3 SV=1	NA	SPBC713.11c/3e-09/---	A0A0F8A027/3e-57/A0A0F8A027_9HYPO Uncharacterized protein OS=Hirsutella minnesotensis 3608 GN=HIM_05493 PE=4 SV=1	PF01679/4.5E-20/Proteolipid membrane potential modulator	cellular_component:GO:0016021//integral component of membrane;	2.77278	55.7371	4.32923	1.74e-05	9.35e-05	up-regulated
4 vs 5 dpi	WH10008236	gi|924821955|gb|KOS19909.1|/0/hypothetical protein ESCO_005595 [Escovopsis weberi]	gi|517325311|emb|HF679033.1|/0.0/Fusarium fujikuroi IMI 58289 draft genome, chromosome FFUJ_chr11	NA	NA	NA	A0A0M9VUI0/0.0/A0A0M9VUI0_9HYPO Uncharacterized protein OS=Escovopsis weberi GN=ESCO_005595 PE=4 SV=1	NA	NA	6.88284	136.938	4.31438	4.04e-12	4.26e-11	up-regulated
4 vs 5 dpi	WH10000080	gi|682427809|gb|KFY94695.1|/6.98534e-47/hypothetical protein V498_03764 [Pseudogymnoascus sp. VKM F-4517 (FW-2822)]	gi|953459654|ref|XM_014717816.1|/9e-29/Metarhizium majus ARSEF 297 serine/threonine protein kinase partial mRNA	A4QXX4/4e-10/SSN3_MAGO7 Serine/threonine-protein kinase SSN3 OS=Magnaporthe oryzae (strain 70-15 / ATCC MYA-4617 / FGSC 8958) GN=SSN3 PE=3 SV=2	mgr:MGG_13931/9e-10/CMGC/CDK/CDK8 protein kinase; K02208 cyclin-dependent kinase 8/11 [EC:2.7.11.22 2.7.11.23]	NA	A0A094GF53/2e-46/A0A094GF53_9PEZI Uncharacterized protein OS=Pseudogymnoascus pannorum VKM F-4517 GN=V498_03764 PE=4 SV=1	PF00069/1.6E-13/Protein kinase domain	NA	5.64379	111.822	4.30839	3.77e-10	3.42e-09	up-regulated
4 vs 5 dpi	WH10008716	gi|927409351|ref|XP_013950521.1|/0/hypothetical protein TRIVIDRAFT_56585 [Trichoderma virens Gv29-8] &gt;gi|358378646|gb|EHK16328.1| hypothetical protein TRIVIDRAFT_56585 [Trichoderma virens Gv29-8]	gi|145255132|ref|XM_001398834.1|/1e-160/Aspergillus niger CBS 513.88 aldehyde dehydrogenase, mRNA	P51647/5e-147/AL1A1_RAT Retinal dehydrogenase 1 OS=Rattus norvegicus GN=Aldh1a1 PE=1 SV=3	nfi:NFIA_041770/6e-161/aldehyde dehydrogenase; K00128 aldehyde dehydrogenase (NAD+) [EC:1.2.1.3]	SPAC922.07c/7e-127/---	G9NBX5/0.0/G9NBX5_HYPVG Uncharacterized protein OS=Hypocrea virens (strain Gv29-8 / FGSC 10586) GN=TRIVIDRAFT_56585 PE=3 SV=1	PF00171/9.5E-165/Aldehyde dehydrogenase family	biological_process:GO:0055114//oxidation-reduction process;molecular_function:GO:0016620//oxidoreductase activity, acting on the aldehyde or oxo group of donors, NAD or NADP as acceptor;	13.8639	272.898	4.29895	6.66e-23	1.31e-21	up-regulated
4 vs 5 dpi	WH10008975	gi|920638143|gb|KOM19375.1|/0/hypothetical protein XA68_4175 [Ophiocordyceps unilateralis]	gi|953398527|ref|XM_014688020.1|/0.0/Metarhizium brunneum ARSEF 3297 Permease, cytosine/purine, uracil, thiamine, allantoin partial mRNA	C8V329/2e-69/FCY2_EMENI Purine-cytosine permease fcyB OS=Emericella nidulans (strain FGSC A4 / ATCC 38163 / CBS 112.46 / NRRL 194 / M139) GN=fcyB PE=1 SV=1	nfi:NFIA_081330/1e-27/alcohol dehydrogenase; K13953 alcohol dehydrogenase, propanol-preferring [EC:1.1.1.1]	YGL186c/1e-59/---	A0A0L9SN06/0.0/A0A0L9SN06_9HYPO Uncharacterized protein OS=Ophiocordyceps unilateralis GN=XA68_4175 PE=3 SV=1	PF02133/2.5E-6/Permease for cytosine/purines, uracil, thiamine, allantoin	biological_process:GO:0055085//transmembrane transport;GO:0031919//vitamin B6 transport;cellular_component:GO:0005886//plasma membrane;GO:0016021//integral component of membrane;molecular_function:GO:0031924//vitamin B6 transporter activity;	2.77278	54.5053	4.29699	2.34e-05	0.000123431	up-regulated
4 vs 5 dpi	WH10007822	gi|927417424|ref|XP_013954543.1|/1.84213e-164/hypothetical protein TRIVIDRAFT_224066 [Trichoderma virens Gv29-8] &gt;gi|358382676|gb|EHK20347.1| hypothetical protein TRIVIDRAFT_224066 [Trichoderma virens Gv29-8]	gi|531988639|emb|HF679024.1|/5e-78/Fusarium fujikuroi IMI 58289 draft genome, chromosome FFUJ_chr02	NA	NA	NA	G9MZ19/6e-164/G9MZ19_HYPVG Uncharacterized protein OS=Hypocrea virens (strain Gv29-8 / FGSC 10586) GN=TRIVIDRAFT_224066 PE=4 SV=1	NA	NA	1.33728	26.1354	4.28863	0.00651332	0.0211275	up-regulated
4 vs 5 dpi	WH10007479	gi|367035664|ref|XP_003667114.1|/0/hypothetical protein MYCTH_2312551 [Myceliophthora thermophila ATCC 42464] &gt;gi|347014387|gb|AEO61869.1| hypothetical protein MYCTH_2312551 [Myceliophthora thermophila ATCC 42464]	gi|953479014|ref|XM_014727496.1|/0.0/Metarhizium majus ARSEF 297 O-acetylhomoserine-lyase partial mRNA	P50125/0.0/CYSD_EMENI O-acetylhomoserine (thiol)-lyase OS=Emericella nidulans (strain FGSC A4 / ATCC 38163 / CBS 112.46 / NRRL 194 / M139) GN=cysD PE=2 SV=2	tre:TRIREDRAFT_122301/0.0/O-acetylhomoserine sulfhydrylase; K17069 O-acetylhomoserine/O-acetylserine sulfhydrylase [EC:2.5.1.49 2.5.1.47]	SPBC428.11/0.0/---	A0A0B7JTC0/0.0/A0A0B7JTC0_BIOOC Uncharacterized protein OS=Bionectria ochroleuca GN=BN869_000001970_1 PE=3 SV=1	PF01053/7.1E-150/Cys/Met metabolism PLP-dependent enzyme	biological_process:GO:0006520//cellular amino acid metabolic process;molecular_function:GO:0030170//pyridoxal phosphate binding;GO:0016765//transferase activity, transferring alkyl or aryl (other than methyl) groups;	25.1515	491.511	4.28851	1.09e-39	3.75e-38	up-regulated
4 vs 5 dpi	WH10006847	gi|927422720|ref|XP_013957191.1|/0/hypothetical protein TRIVIDRAFT_149563 [Trichoderma virens Gv29-8] &gt;gi|358385394|gb|EHK22991.1| hypothetical protein TRIVIDRAFT_149563 [Trichoderma virens Gv29-8]	gi|953393521|ref|XM_014685517.1|/0.0/Metarhizium brunneum ARSEF 3297 Hsp70 family chaperone partial mRNA	NA	NA	NA	G9MSI7/0.0/G9MSI7_HYPVG Uncharacterized protein OS=Hypocrea virens (strain Gv29-8 / FGSC 10586) GN=TRIVIDRAFT_149563 PE=4 SV=1	NA	NA	28.0225	546.001	4.28424	8.83e-44	3.51e-42	up-regulated
4 vs 5 dpi	WH10007456	gi|701773610|gb|KGQ07980.1|/1.31506e-56/hypothetical protein BBAD15_g6694 [Beauveria bassiana D1-5]	gi|347000997|gb|CP003011.1|/4e-25/Thielavia terrestris NRRL 8126 chromosome 3, complete sequence	NA	NA	NA	A0A0A2VP77/4e-56/A0A0A2VP77_BEABA Uncharacterized protein OS=Beauveria bassiana D1-5 GN=BBAD15_g6694 PE=4 SV=1	NA	NA	1.33728	25.9538	4.27857	0.00680698	0.0219479	up-regulated
4 vs 5 dpi	WH10002206	gi|818162160|gb|KKP02123.1|/0/glycosyl hydrolase family 20 [Trichoderma harzianum]	gi|927422337|ref|XM_014101525.1|/0.0/Trichoderma virens Gv29-8 glycoside hydrolase family 20 protein partial mRNA	D4AYT4/4e-14/HEX2_ARTBC Probable beta-hexosaminidase ARB_01353 OS=Arthroderma benhamiae (strain ATCC MYA-4681 / CBS 112371) GN=ARB_01353 PE=1 SV=1	tre:TRIREDRAFT_105931/0.0/glycoside hydrolase family 20; K12373 hexosaminidase [EC:3.2.1.52]	VC0613/2e-19/---	A0A0F9XPI1/0.0/A0A0F9XPI1_TRIHA Glycosyl hydrolase family 20 OS=Trichoderma harzianum GN=THAR02_05754 PE=4 SV=1	PF00728/1.0E-27/Glycosyl hydrolase family 20, catalytic domain	biological_process:GO:0005975//carbohydrate metabolic process;molecular_function:GO:0004563//beta-N-acetylhexosaminidase activity;	5.3491	103.586	4.27539	2.88e-09	2.4e-08	up-regulated
4 vs 5 dpi	WH10000033	gi|818156998|gb|KKO98040.1|/1.98464e-24/hypothetical protein THAR02_09857 [Trichoderma harzianum]	gi|667663162|ref|XM_008605191.1|/2e-08/Beauveria bassiana ARSEF 2860 Patatin-like serine hydrolase partial mRNA	NA	NA	NA	A0A0F9WY44/6e-24/A0A0F9WY44_TRIHA Uncharacterized protein OS=Trichoderma harzianum GN=THAR02_09857 PE=4 SV=1	NA	NA	6.78461	130.353	4.26402	1.97e-11	1.97e-10	up-regulated
4 vs 5 dpi	WH10001489	gi|818160706|gb|KKP00903.1|/0/cytochrome P450 6A1 [Trichoderma harzianum]	gi|827056814|ref|XM_008091839.1|/1e-136/Colletotrichum graminicola M1.001 cytochrome P450 6A1 partial mRNA	Q9SAA9/2e-20/CP511_ARATH Sterol 14-demethylase OS=Arabidopsis thaliana GN=CYP51G1 PE=1 SV=1	mrr:Moror_3169/1e-72/cytochrome p450; K05917 sterol 14-demethylase [EC:1.14.13.70]	NA	A0A0F9XKF0/0.0/A0A0F9XKF0_TRIHA Cytochrome P450 6A1 OS=Trichoderma harzianum GN=THAR02_06981 PE=4 SV=1	PF00067/7.4E-21/Cytochrome P450	molecular_function:GO:0046872//metal ion binding;GO:0016491//oxidoreductase activity;	5.3491	101.731	4.24931	4.47e-09	3.65e-08	up-regulated
4 vs 5 dpi	WH10007628	gi|927397395|ref|XP_013944543.1|/8.50457e-45/hypothetical protein TRIATDRAFT_80700 [Trichoderma atroviride IMI 206040] &gt;gi|358396933|gb|EHK46308.1| hypothetical protein TRIATDRAFT_80700 [Trichoderma atroviride IMI 206040]	gi|827058329|ref|XM_008092580.1|/1e-22/Colletotrichum graminicola M1.001 Mpv17/PMP22 family protein partial mRNA	NA	nhe:NECHADRAFT_67285/1e-15/hypothetical protein; K20362 protein transport protein YIF1	NA	G9NSA7/3e-44/G9NSA7_HYPAI Uncharacterized protein OS=Hypocrea atroviridis (strain ATCC 20476 / IMI 206040) GN=TRIATDRAFT_80700 PE=4 SV=1	NA	cellular_component:GO:0016020//membrane;	6.98107	132.153	4.24262	1.23e-11	1.25e-10	up-regulated
4 vs 5 dpi	WH10007067	gi|908389623|gb|KND90284.1|/1.19641e-74/hypothetical protein TOPH_05165 [Tolypocladium ophioglossoides CBS 100239]	gi|629692716|ref|XM_007813459.1|/2e-60/Metarhizium acridum CQMa 102 glutathione-dependent formaldehyde-activating partial mRNA	NA	NA	mlr0112/3e-12/---	A0A0L0N8D3/4e-74/A0A0L0N8D3_9HYPO Uncharacterized protein OS=Tolypocladium ophioglossoides CBS 100239 GN=TOPH_05165 PE=4 SV=1	PF04828/1.0E-6/Glutathione-dependent formaldehyde-activating enzyme	NA	6.98107	131.617	4.23675	1.39e-11	1.4e-10	up-regulated
4 vs 5 dpi	WH10006055	gi|18542429|gb|AAL75579.1|AF467983_1/1.1208e-155/serine protease prots [Tolypocladium inflatum]	gi|589111738|ref|XM_006967830.1|/1e-149/Trichoderma reesei QM6a proteinase T-like protein (TRIREDRAFT_123234), mRNA	P29138/1e-141/CUDP_METAN Cuticle-degrading protease OS=Metarhizium anisopliae GN=PR1 PE=1 SV=1	afv:AFLA_027810/1e-73/alkaline serine protease Alp1; K18549 oryzin [EC:3.4.21.63]	SPAC4A8.04/4e-67/---	Q8TGV6/3e-155/Q8TGV6_TOLIN Serine protease prots OS=Tolypocladium inflatum PE=3 SV=1	PF05922/1.0E-9/Peptidase inhibitor I9	molecular_function:GO:0008233//peptidase activity;	2.67455	50.3915	4.23581	6.47e-05	0.000316535	up-regulated
4 vs 5 dpi	WH10003026	gi|589115893|ref|XP_006969969.1|/0/predicted protein [Trichoderma reesei QM6a] &gt;gi|340513794|gb|EGR44076.1| predicted protein [Trichoderma reesei QM6a] &gt;gi|572273044|gb|ETR96742.1| hypothetical protein M419DRAFT_135149 [Trichoderma reesei RUT C-30]	gi|761842468|ref|XM_007825816.2|/1e-159/Metarhizium robertsii ARSEF 23 glutathione S-transferase mRNA	O94524/9e-76/GTO2_SCHPO Glutathione S-transferase omega-like 2 OS=Schizosaccharomyces pombe (strain 972 / ATCC 24843) GN=gto2 PE=3 SV=1	tre:TRIREDRAFT_112633/0.0/hypothetical protein; K07393 putative glutathione S-transferase	SPCC1281.07c/5e-76/---	A0A024RV37/0.0/A0A024RV37_HYPJE Uncharacterized protein OS=Trichoderma reesei RUT C-30 GN=M419DRAFT_135149 PE=4 SV=1	PF13410/1.9E-17/Glutathione S-transferase, C-terminal domain	NA	15.2012	284.347	4.2254	1.97e-23	3.99e-22	up-regulated
4 vs 5 dpi	WH10008610	gi|996605181|gb|KXH42751.1|/0/D-xylulose reductase A [Colletotrichum nymphaeae SA-01]	gi|615459353|ref|XM_007597330.1|/0.0/Colletotrichum fioriniae PJ7 D-xylulose reductase A mRNA	Q0CWQ2/6e-123/XYL2_ASPTN Probable D-xylulose reductase A OS=Aspergillus terreus (strain NIH 2624 / FGSC A1156) GN=xdhA PE=3 SV=1	aor:AOR_1_1124084/3e-129/AO090020000647; D-xylulose reductase A; K05351 D-xylulose reductase [EC:1.1.1.9]	SPBC1773.05c/2e-108/---	A0A010QGB2/0.0/A0A010QGB2_9PEZI D-xylulose reductase A OS=Colletotrichum fioriniae PJ7 GN=CFIO01_10019 PE=3 SV=1	PF00107/6.4E-19/Zinc-binding dehydrogenase	biological_process:GO:0055114//oxidation-reduction process;molecular_function:GO:0016491//oxidoreductase activity;GO:0008270//zinc ion binding;	1.4355	26.6881	4.21656	0.00557436	0.0184137	up-regulated
4 vs 5 dpi	WH10006930	gi|770387765|gb|KJK73792.1|/2.51427e-53/hypothetical protein H634G_10937 [Metarhizium anisopliae BRIP 53293] &gt;gi|770402342|gb|KJK87394.1| hypothetical protein H633G_08753 [Metarhizium anisopliae BRIP 53284]	gi|953390412|ref|XM_014683989.1|/9e-49/Metarhizium brunneum ARSEF 3297 FluG domain-containing protein partial mRNA	NA	NA	NA	A0A0D9NID0/8e-53/A0A0D9NID0_METAN Uncharacterized protein OS=Metarhizium anisopliae BRIP 53293 GN=H634G_10937 PE=4 SV=1	NA	NA	21.0414	390.009	4.2122	1.53e-31	4.2e-30	up-regulated
4 vs 5 dpi	WH10009152	gi|927418898|ref|XP_013955280.1|/0/hypothetical protein TRIVIDRAFT_70152 [Trichoderma virens Gv29-8] &gt;gi|358383420|gb|EHK21086.1| hypothetical protein TRIVIDRAFT_70152 [Trichoderma virens Gv29-8]	gi|667644226|ref|XM_008595723.1|/0.0/Beauveria bassiana ARSEF 2860 amidohydrolase family protein partial mRNA	P80402/0.0/DBD23_ASPOR 2,3-dihydroxybenzoate decarboxylase OS=Aspergillus oryzae (strain ATCC 42149 / RIB 40) GN=AO090005000447 PE=1 SV=2	cmt:CCM_08209/0.0/amidohydrolase family protein; K14333 2,3-dihydroxybenzoate decarboxylase [EC:4.1.1.46]	AGc4595/4e-90/---	G9MWV3/0.0/G9MWV3_HYPVG Uncharacterized protein OS=Hypocrea virens (strain Gv29-8 / FGSC 10586) GN=TRIVIDRAFT_70152 PE=4 SV=1	PF04909/2.3E-37/Amidohydrolase	molecular_function:GO:0016787//hydrolase activity;	31.7396	585.898	4.20629	9.51e-46	4.17e-44	up-regulated
4 vs 5 dpi	WH10009104	gi|969879289|gb|KUE96527.1|/0/hypothetical protein TGAM01_09020 [Trichoderma gamsii]	gi|596683613|ref|XM_007279260.1|/0.0/Colletotrichum gloeosporioides Nara gc5 major facilitator superfamily transporter (CGGC5_8264), partial mRNA	Q08280/4e-30/BSC6_YEAST Bypass of stop codon protein 6 OS=Saccharomyces cerevisiae (strain ATCC 204508 / S288c) GN=BSC6 PE=1 SV=1	NA	YOL137w/2e-30/---	A0A0F9Y202/0.0/A0A0F9Y202_TRIHA Uncharacterized protein OS=Trichoderma harzianum GN=THAR02_01771 PE=4 SV=1	PF07690/2.4E-17/Major Facilitator Superfamily	biological_process:GO:0055085//transmembrane transport;cellular_component:GO:0016021//integral component of membrane;	30.7953	563.711	4.19417	2.94e-44	1.2e-42	up-regulated
4 vs 5 dpi	WH10008180	gi|572278025|gb|ETS01241.1|/1.10714e-21/hypothetical protein M419DRAFT_81545 [Trichoderma reesei RUT C-30]	gi|347005580|gb|CP003002.1|/3e-19/Myceliophthora thermophila ATCC 42464 chromosome 1, complete sequence	NA	NA	NA	A0A024S9P8/3e-21/A0A024S9P8_HYPJE Uncharacterized protein OS=Trichoderma reesei RUT C-30 GN=M419DRAFT_81545 PE=4 SV=1	PF01426/9.9E-6/BAH domain	NA	49.8118	907.656	4.18758	2.82e-68	2.69e-66	up-regulated
4 vs 5 dpi	WH10000510	gi|927421772|ref|XP_013956717.1|/6.76829e-13/hydrophobin [Trichoderma virens Gv29-8] &gt;gi|154125593|gb|ABS59373.1| hydrophobin [Trichoderma virens] &gt;gi|358384900|gb|EHK22497.1| hydrophobin [Trichoderma virens Gv29-8]	gi|154125592|gb|EU053458.1|/4e-14/Hypocrea virens isolate Tvhyd1b hydrophobin gene, complete cds	Q9UVI4/4e-12/THYD_CLAFS Trihydrophobin OS=Claviceps fusiformis GN=TH1 PE=1 SV=1	NA	NA	A7LNW7/2e-12/A7LNW7_HYPVI Hydrophobin OS=Hypocrea virens PE=4 SV=1	PF06766/3.6E-15/Fungal hydrophobin	NA	2.77278	50.3284	4.18197	6.39e-05	0.000313192	up-regulated
4 vs 5 dpi	WH10006337	gi|927429496|ref|XP_013960579.1|/0/hypothetical protein TRIVIDRAFT_215265 [Trichoderma virens Gv29-8] &gt;gi|358388776|gb|EHK26369.1| hypothetical protein TRIVIDRAFT_215265 [Trichoderma virens Gv29-8]	gi|953474768|ref|XM_014725373.1|/0.0/Metarhizium majus ARSEF 297 mitochondrial phosphate carrier protein 2 partial mRNA	Q9FMU6/4e-123/MPCP3_ARATH Mitochondrial phosphate carrier protein 3, mitochondrial OS=Arabidopsis thaliana GN=MPT3 PE=2 SV=1	maw:MAC_00570/0.0/mitochondrial phosphate carrier protein 2; K15102 solute carrier family 25 (mitochondrial phosphate transporter), member 3	NA	G9MFR8/0.0/G9MFR8_HYPVG Uncharacterized protein OS=Hypocrea virens (strain Gv29-8 / FGSC 10586) GN=TRIVIDRAFT_215265 PE=3 SV=1	PF00153/1.4E-17/Mitochondrial carrier protein	biological_process:GO:0006810//transport;cellular_component:GO:0016021//integral component of membrane;	23.4213	420.567	4.16644	2.61e-33	7.6e-32	up-regulated
4 vs 5 dpi	WH10003514	gi|818162519|gb|KKP02428.1|/0/hypothetical protein THAR02_05439 [Trichoderma harzianum]	gi|629684644|ref|XM_007809427.1|/0.0/Metarhizium acridum CQMa 102 MFS transporter partial mRNA	Q9US44/1e-82/YIZG_SCHPO Uncharacterized transporter C1002.16c OS=Schizosaccharomyces pombe (strain 972 / ATCC 24843) GN=SPAC1002.16c PE=3 SV=1	mbe:MBM_01282/8e-73/kinase domain containing protein; K02178 checkpoint serine/threonine-protein kinase [EC:2.7.11.1]	SPAC1002.16c/6e-83/---	A0A0F9XQB7/0.0/A0A0F9XQB7_TRIHA Uncharacterized protein OS=Trichoderma harzianum GN=THAR02_05439 PE=4 SV=1	PF07690/5.5E-32/Major Facilitator Superfamily	biological_process:GO:0055085//transmembrane transport;cellular_component:GO:0016021//integral component of membrane;	52.4864	940.534	4.16347	4.17e-70	4.08e-68	up-regulated
4 vs 5 dpi	WH10003847	gi|818165868|gb|KKP05372.1|/2.32497e-126/galactoside O-acetyltransferase [Trichoderma harzianum]	gi|615456459|ref|XM_007596425.1|/1e-115/Colletotrichum fioriniae PJ7 galactoside O-acetyltransferase mRNA	Q39218/4e-10/SAT3_ARATH Serine acetyltransferase 3, mitochondrial OS=Arabidopsis thaliana GN=SAT3 PE=1 SV=3	NA	SA2342/3e-47/---	A0A0F9ZZF5/7e-126/A0A0F9ZZF5_TRIHA Galactoside O-acetyltransferase OS=Trichoderma harzianum GN=THAR02_02561 PE=4 SV=1	PF14602/0.031/Hexapeptide repeat of succinyl-transferase	molecular_function:GO:0016407//acetyltransferase activity;	1.4355	25.4801	4.14974	0.00745381	0.0237706	up-regulated
4 vs 5 dpi	WH10002287	gi|927385745|ref|XP_013938718.1|/0/hypothetical protein TRIATDRAFT_28558 [Trichoderma atroviride IMI 206040] &gt;gi|358392387|gb|EHK41791.1| hypothetical protein TRIATDRAFT_28558 [Trichoderma atroviride IMI 206040]	gi|629695552|ref|XM_007814877.1|/0.0/Metarhizium acridum CQMa 102 integral membrane protein partial mRNA	NA	NA	NA	G9P8L4/0.0/G9P8L4_HYPAI Uncharacterized protein OS=Hypocrea atroviridis (strain ATCC 20476 / IMI 206040) GN=TRIATDRAFT_28558 PE=4 SV=1	PF14378/2.2E-19/PAP2 superfamily	cellular_component:GO:0016021//integral component of membrane;	5.54556	98.1222	4.14517	1.01e-08	7.86e-08	up-regulated
4 vs 5 dpi	WH10002945	gi|927405567|ref|XP_013948506.1|/0/hypothetical protein TRIATDRAFT_289101 [Trichoderma atroviride IMI 206040] &gt;gi|358401016|gb|EHK50331.1| hypothetical protein TRIATDRAFT_289101 [Trichoderma atroviride IMI 206040]	gi|699034075|emb|HG970334.1|/1e-143/Fusarium graminearum chromosome 3, complete genome	NA	NA	NA	G9NGB9/0.0/G9NGB9_HYPAI Uncharacterized protein OS=Hypocrea atroviridis (strain ATCC 20476 / IMI 206040) GN=TRIATDRAFT_289101 PE=4 SV=1	NA	NA	2.67455	47.1225	4.13905	0.000374122	0.00161465	up-regulated
4 vs 5 dpi	WH10000042	gi|953460349|ref|XP_014573649.1|/2.53387e-146/hypothetical protein MAJ_09375, partial [Metarhizium majus ARSEF 297] &gt;gi|743667637|gb|KID94655.1| hypothetical protein MAJ_09375, partial [Metarhizium majus ARSEF 297]	gi|429476510|dbj|AB727653.1|/4e-28/Magnaporthe oryzae DNA, SacI restriction fragment containing boundary of AVR-Pia deletion event	NA	NA	NA	A0A0B4H4L7/8e-146/A0A0B4H4L7_9HYPO Uncharacterized protein (Fragment) OS=Metarhizium majus ARSEF 297 GN=MAJ_09375 PE=4 SV=1	PF12520/1.7E-29/Protein of unknown function (DUF3723)	NA	5.44733	95.9113	4.13808	1.74e-08	1.32e-07	up-regulated
4 vs 5 dpi	WH10002598	gi|751348812|gb|KIL86534.1|/0/beta-glucosidase [Fusarium avenaceum]	gi|302907994|ref|XM_003049724.1|/0.0/Nectria haematococca mpVI 77-13-4 glycoside hydrolase family 1, mRNA	Q25BW4/3e-54/BGL1B_PHACH Beta-glucosidase 1B OS=Phanerochaete chrysosporium GN=BGL1B PE=1 SV=1	scm:SCHCODRAFT_105341/2e-75/glycoside hydrolase family 1 protein; K01188 beta-glucosidase [EC:3.2.1.21]	CAC0385/2e-35/---	N1RDU4/0.0/N1RDU4_FUSC4 Beta-glucosidase 4 OS=Fusarium oxysporum f. sp. cubense (strain race 4) GN=FOC4_g10007426 PE=3 SV=1	PF00232/3.1E-64/Glycosyl hydrolase family 1	biological_process:GO:0005975//carbohydrate metabolic process;molecular_function:GO:0004553//hydrolase activity, hydrolyzing O-glycosyl compounds;	4.01183	70.4708	4.13469	1.95e-06	1.19e-05	up-regulated
4 vs 5 dpi	WH10006247	gi|969884868|gb|KUF02047.1|/3.8609e-23/kelch repeat protein [Trichoderma gamsii]	gi|615471393|ref|XM_007601095.1|/1e-13/Colletotrichum fioriniae PJ7 kelch domain-containing protein mRNA	NA	NA	NA	G9NWH7/1e-22/G9NWH7_HYPAI Uncharacterized protein OS=Hypocrea atroviridis (strain ATCC 20476 / IMI 206040) GN=TRIATDRAFT_308869 PE=4 SV=1	NA	NA	2.77278	48.6228	4.13223	9.68e-05	0.000461835	up-regulated
4 vs 5 dpi	WH10007916	gi|636748361|ref|XP_008076354.1|/1.72557e-22/Zn2/Cys6 DNA-binding protein [Glarea lozoyensis ATCC 20868] &gt;gi|512208222|gb|EPE37039.1| Zn2/Cys6 DNA-binding protein [Glarea lozoyensis ATCC 20868]	gi|636748360|ref|XM_008078163.1|/2e-22/Glarea lozoyensis ATCC 20868 Zn2/Cys6 DNA-binding protein mRNA	O13360/2e-15/FLUF_NEUCR Conidial development protein fluffy OS=Neurospora crassa (strain ATCC 24698 / 74-OR23-1A / CBS 708.71 / DSM 1257 / FGSC 987) GN=fl PE=2 SV=1	clu:CLUG_05686/9e-06/hypothetical protein; K09248 proline utilization trans-activator	NA	S3DIP8/5e-22/S3DIP8_GLAL2 Zn2/Cys6 DNA-binding protein OS=Glarea lozoyensis (strain ATCC 20868 / MF5171) GN=GLAREA_09202 PE=4 SV=1	PF00172/2.5E-9/Fungal Zn(2)-Cys(6) binuclear cluster domain	NA	1.33728	23.4429	4.13178	0.0124934	0.037457	up-regulated
4 vs 5 dpi	WH10005972	gi|572275703|gb|ETR99108.1|/0/phosphatidylserine decarboxylase family protein [Trichoderma reesei RUT C-30]	gi|953405627|ref|XM_014690465.1|/0.0/Metarhizium brunneum ARSEF 3297 phosphatidylserine decarboxylase family protein partial mRNA	A4GNA8/2e-14/PSD3_ARATH Phosphatidylserine decarboxylase proenzyme 3 OS=Arabidopsis thaliana GN=PSD3 PE=1 SV=1	maj:MAA_02520/0.0/phosphatidylserine decarboxylase family protein; K01613 phosphatidylserine decarboxylase [EC:4.1.1.65]	SPAC31G5.15_2/2e-14/---	A0A024S186/0.0/A0A024S186_HYPJE Phosphatidylserine decarboxylase family protein OS=Trichoderma reesei RUT C-30 GN=M419DRAFT_132831 PE=4 SV=1	PF12588/2.1E-52/Phophatidylserine decarboxylase	biological_process:GO:0008654//phospholipid biosynthetic process;molecular_function:GO:0004609//phosphatidylserine decarboxylase activity;	684.031	11986.7	4.13123	0	0	up-regulated
4 vs 5 dpi	WH10008078	gi|629688421|ref|XP_007809506.1|/2.56101e-73/hypothetical protein MAC_03166 [Metarhizium acridum CQMa 102] &gt;gi|322699038|gb|EFY90803.1| hypothetical protein MAC_03166 [Metarhizium acridum CQMa 102]	gi|517312918|emb|HF679025.1|/8e-62/Fusarium fujikuroi IMI 58289 draft genome, chromosome FFUJ_chr03	NA	NA	NA	A0A063C4K3/9e-73/A0A063C4K3_9HYPO Uncharacterized protein OS=Ustilaginoidea virens GN=UV8b_2699 PE=4 SV=1	NA	NA	4.20829	73.5423	4.12727	9.02e-07	5.72e-06	up-regulated
4 vs 5 dpi	WH10008926	gi|927423822|ref|XP_013957742.1|/0/hypothetical protein TRIVIDRAFT_64039 [Trichoderma virens Gv29-8] &gt;gi|358385928|gb|EHK23524.1| hypothetical protein TRIVIDRAFT_64039 [Trichoderma virens Gv29-8]	gi|953467436|ref|XM_014721707.1|/0.0/Metarhizium majus ARSEF 297 2,5-didehydrogluconate reductase partial mRNA	Q9GV41/5e-84/PGFS_TRYBB Prostaglandin F synthase OS=Trypanosoma brucei brucei PE=1 SV=1	cal:CaO19.14049/1e-67/similar to mammalian aldo/keto reductases; K18097 glycerol 2-dehydrogenase (NADP+) [EC:1.1.1.156]	BMEII1060/2e-84/---	G9MNS0/0.0/G9MNS0_HYPVG Uncharacterized protein OS=Hypocrea virens (strain Gv29-8 / FGSC 10586) GN=TRIVIDRAFT_64039 PE=4 SV=1	PF00248/7.1E-46/Aldo/keto reductase family	biological_process:GO:0055114//oxidation-reduction process;molecular_function:GO:0016491//oxidoreductase activity;	77.9326	1361.09	4.1264	3.02e-97	5.53e-95	up-regulated
4 vs 5 dpi	WH10004491	gi|927406537|ref|XP_013949682.1|/0/hypothetical protein TRIVIDRAFT_80053 [Trichoderma virens Gv29-8] &gt;gi|358377798|gb|EHK15481.1| hypothetical protein TRIVIDRAFT_80053 [Trichoderma virens Gv29-8]	gi|596677380|ref|XM_007278127.1|/1e-144/Colletotrichum gloeosporioides Nara gc5 ring finger domain-containing protein (CGGC5_7192), partial mRNA	Q9JK66/4e-08/PRKN2_RAT E3 ubiquitin-protein ligase parkin OS=Rattus norvegicus GN=Park2 PE=1 SV=1	pno:SNOG_10806/1e-25/hypothetical protein; K11971 E3 ubiquitin-protein ligase RNF14 [EC:2.3.2.27]	NA	G9NCQ9/0.0/G9NCQ9_HYPVG Uncharacterized protein OS=Hypocrea virens (strain Gv29-8 / FGSC 10586) GN=TRIVIDRAFT_80053 PE=4 SV=1	PF01485/7.5E-9/IBR domain, a half RING-finger domain	molecular_function:GO:0046872//metal ion binding;	2.67455	46.6805	4.12545	0.000156401	0.000719489	up-regulated
4 vs 5 dpi	WH10008466	gi|927424442|ref|XP_013958052.1|/0/hypothetical protein TRIVIDRAFT_45560 [Trichoderma virens Gv29-8] &gt;gi|358386254|gb|EHK23850.1| hypothetical protein TRIVIDRAFT_45560 [Trichoderma virens Gv29-8]	gi|629689090|ref|XM_007811646.1|/0.0/Metarhizium acridum CQMa 102 glucosamine-6-phosphate deaminase partial mRNA	A4FV08/6e-126/GNPI1_BOVIN Glucosamine-6-phosphate isomerase 1 OS=Bos taurus GN=GNPDA1 PE=2 SV=1	maw:MAC_03497/0.0/glucosamine-6-phosphate deaminase; K02564 glucosamine-6-phosphate deaminase [EC:3.5.99.6]	STM0684/1e-118/---	G9MPP9/0.0/G9MPP9_HYPVG Glucosamine-6-phosphate isomerase OS=Hypocrea virens (strain Gv29-8 / FGSC 10586) GN=TRIVIDRAFT_45560 PE=3 SV=1	PF01182/2.7E-21/Glucosamine-6-phosphate isomerases/6-phosphogluconolactonase	biological_process:GO:0005975//carbohydrate metabolic process;GO:0006044//N-acetylglucosamine metabolic process;molecular_function:GO:0004342//glucosamine-6-phosphate deaminase activity;GO:0016787//hydrolase activity;	4.01183	69.9101	4.12317	2.24e-06	1.35e-05	up-regulated
4 vs 5 dpi	WH10008371	gi|531863511|gb|EQL00787.1|/2.40249e-158/hypothetical protein OCS_03508 [Ophiocordyceps sinensis CO18]	gi|667647604|ref|XM_008597412.1|/1e-141/Beauveria bassiana ARSEF 2860 protein family CysZ partial mRNA	Q08219/2e-13/RRT8_YEAST Outer spore wall protein RRT8 OS=Saccharomyces cerevisiae (strain ATCC 204508 / S288c) GN=RRT8 PE=1 SV=2	NA	NA	T5AGB5/7e-158/T5AGB5_OPHSC Uncharacterized protein OS=Ophiocordyceps sinensis (strain Co18 / CGMCC 3.14243) GN=OCS_03508 PE=4 SV=1	PF07264/2.0E-9/Etoposide-induced protein 2.4 (EI24)	cellular_component:GO:0016021//integral component of membrane;	4.30651	74.9161	4.12068	6.42e-07	4.14e-06	up-regulated
4 vs 5 dpi	WH10005852	gi|927388835|ref|XP_013940263.1|/1.5911e-156/hypothetical protein TRIATDRAFT_302328 [Trichoderma atroviride IMI 206040] &gt;gi|358392627|gb|EHK42031.1| hypothetical protein TRIATDRAFT_302328 [Trichoderma atroviride IMI 206040]	gi|753718535|gb|CP009810.1|/1e-121/Botrytis cinerea B05.10 chromosome 6, complete sequence	NA	NA	NA	G9P4U9/5e-156/G9P4U9_HYPAI Uncharacterized protein OS=Hypocrea atroviridis (strain ATCC 20476 / IMI 206040) GN=TRIATDRAFT_302328 PE=4 SV=1	NA	NA	1.4355	24.8879	4.11581	0.00859293	0.0269889	up-regulated
4 vs 5 dpi	WH10000043	gi|996635871|gb|KXH60461.1|/9.52088e-08/hypothetical protein CNYM01_14359 [Colletotrichum nymphaeae SA-01]	NA	NA	NA	NA	A0A066WX11/2e-06/A0A066WX11_COLSU Putative FAD-binding domain-containing protein OS=Colletotrichum sublineola GN=CSUB01_10310 PE=4 SV=1	NA	NA	34.7089	598.429	4.1078	9.01e-46	3.97e-44	up-regulated
4 vs 5 dpi	WH10008717	gi|927409355|ref|XP_013950523.1|/2.30059e-172/glycoside hydrolase family 88 protein [Trichoderma virens Gv29-8] &gt;gi|358378648|gb|EHK16330.1| glycoside hydrolase family 88 protein [Trichoderma virens Gv29-8]	gi|927409354|ref|XM_014095048.1|/1e-172/Trichoderma virens Gv29-8 glycoside hydrolase family 88 protein partial mRNA	NA	NA	NA	G9NBX7/7e-172/G9NBX7_HYPVG Glycoside hydrolase family 88 protein OS=Hypocrea virens (strain Gv29-8 / FGSC 10586) GN=TRIVIDRAFT_163488 PE=4 SV=1	PF07470/5.8E-15/Glycosyl Hydrolase Family 88	molecular_function:GO:0003824//catalytic activity;	12.3302	210.607	4.09429	3.24e-17	4.77e-16	up-regulated
4 vs 5 dpi	WH10009189	gi|629725548|ref|XP_007823060.1|/1.15173e-61/Glyoxalase/bleomycin resistance protein/dioxygenase [Metarhizium robertsii ARSEF 23] &gt;gi|322706064|gb|EFY97646.1| Glyoxalase/bleomycin resistance protein/dioxygenase [Metarhizium robertsii ARSEF 23] &gt;gi|594722258|gb|EXV05145.1| glyoxalase/bleomycin resistance protein/dioxygenase superfamily protein [Metarhizium robertsii] &gt;gi|672383233|gb|KFG8…	gi|629725547|ref|XM_007824869.1|/1e-61/Metarhizium robertsii ARSEF 23 Glyoxalase/bleomycin resistance protein/dioxygenase mRNA	NA	NA	NA	A0A086NW31/3e-61/A0A086NW31_METAN Glyoxalase/bleomycin resistance protein/dioxygenase OS=Metarhizium anisopliae GN=MANI_023008 PE=4 SV=1	PF12681/1.9E-16/Glyoxalase-like domain	biological_process:GO:0055114//oxidation-reduction process;molecular_function:GO:0051213//dioxygenase activity;	1.4355	24.2483	4.07825	0.0100498	0.0309435	up-regulated
4 vs 5 dpi	WH10004940	gi|927400865|ref|XP_013946278.1|/0/putative G-protein coupled receptor [Trichoderma atroviride IMI 206040] &gt;gi|358398747|gb|EHK48098.1| putative G-protein coupled receptor [Trichoderma atroviride IMI 206040]	gi|589098250|ref|XM_006961086.1|/0.0/Trichoderma reesei QM6a G-protein coupled receptor (TRIREDRAFT_53238), partial mRNA	NA	NA	NA	G0R6Q9/0.0/G0R6Q9_HYPJQ G-protein coupled receptor OS=Hypocrea jecorina (strain QM6a) GN=TRIREDRAFT_53238 PE=4 SV=1	NA	biological_process:GO:0007166//cell surface receptor signaling pathway;cellular_component:GO:0016021//integral component of membrane;molecular_function:GO:0004888//transmembrane signaling receptor activity;	1.4355	24.1851	4.07449	0.0102341	0.0314312	up-regulated
4 vs 5 dpi	WH10008506	gi|589113645|ref|XP_006968845.1|/0/amino acid transporter [Trichoderma reesei QM6a] &gt;gi|340514910|gb|EGR45168.1| amino acid transporter [Trichoderma reesei QM6a]	gi|589113644|ref|XM_006968783.1|/0.0/Trichoderma reesei QM6a amino acid transporter (TRIREDRAFT_68831), partial mRNA	P38734/3e-88/MUP3_YEAST Low-affinity methionine permease OS=Saccharomyces cerevisiae (strain ATCC 204508 / S288c) GN=MUP3 PE=1 SV=1	cthr:CTHT_0022590/4e-58/phosphatidylinositol 4-kinase-like protein; K19801 phosphatidylinositol 4-kinase B [EC:2.7.1.67]	YHL036w/2e-88/---	G0RUD2/0.0/G0RUD2_HYPJQ Amino acid transporter OS=Hypocrea jecorina (strain QM6a) GN=TRIREDRAFT_68831 PE=4 SV=1	PF13520/8.9E-83/Amino acid permease	biological_process:GO:0003333//amino acid transmembrane transport;cellular_component:GO:0016021//integral component of membrane;molecular_function:GO:0015171//amino acid transmembrane transporter activity;	1.33728	22.4243	4.06769	0.015976	0.0465603	up-regulated
4 vs 5 dpi	WH10009668	gi|927384149|ref|XP_013937920.1|/3.13814e-105/hypothetical protein TRIATDRAFT_155595 [Trichoderma atroviride IMI 206040] &gt;gi|358390356|gb|EHK39762.1| hypothetical protein TRIATDRAFT_155595 [Trichoderma atroviride IMI 206040]	gi|953458288|ref|XM_014717133.1|/2e-99/Metarhizium majus ARSEF 297 protein kinase partial mRNA	NA	NA	NA	G9PBL8/1e-104/G9PBL8_HYPAI Uncharacterized protein OS=Hypocrea atroviridis (strain ATCC 20476 / IMI 206040) GN=TRIATDRAFT_155595 PE=4 SV=1	PF08316/3.3E-6/Pal1 cell morphology protein	NA	2.87101	48.1412	4.06764	0.000106029	0.000502535	up-regulated
4 vs 5 dpi	WH10006673	gi|572279618|gb|ETS02737.1|/0/MFS general substrate transporter [Trichoderma reesei RUT C-30]	gi|953391821|ref|XM_014684667.1|/0.0/Metarhizium brunneum ARSEF 3297 major facilitator superfamily transporter partial mRNA	Q9P6J0/4e-47/YHDC_SCHPO Uncharacterized transporter C1683.12 OS=Schizosaccharomyces pombe (strain 972 / ATCC 24843) GN=SPBC1683.12 PE=3 SV=1	cim:CIMG_07332/2e-41/MFS pantothenate transporter; K03448 MFS transporter, ACS family, pantothenate transporter	SPAC1002.16c/1e-45/---	A0A024SEW6/0.0/A0A024SEW6_HYPJE MFS general substrate transporter OS=Trichoderma reesei RUT C-30 GN=M419DRAFT_136711 PE=4 SV=1	PF07690/2.5E-36/Major Facilitator Superfamily	biological_process:GO:0055085//transmembrane transport;cellular_component:GO:0016021//integral component of membrane;	32.8805	550.58	4.06565	9.4e-42	3.48e-40	up-regulated
4 vs 5 dpi	WH10000247	gi|682465067|gb|KFZ19907.1|/2.79486e-125/hypothetical protein V501_00407 [Pseudogymnoascus sp. VKM F-4519 (FW-2642)]	gi|953398447|ref|XM_014687980.1|/1e-101/Metarhizium brunneum ARSEF 3297 alpha/beta superfamily hydrolase partial mRNA	NA	afm:AFUA_2G16580/2e-13/alpha/beta superfamily hydrolase; K06889 uncharacterized protein	PA3829/1e-58/---	A0A094HYJ7/8e-125/A0A094HYJ7_9PEZI Uncharacterized protein OS=Pseudogymnoascus pannorum VKM F-4519 GN=V501_00407 PE=4 SV=1	PF12695/2.8E-14/Alpha/beta hydrolase family	NA	1.4355	23.9403	4.05981	0.0108389	0.0330794	up-regulated
4 vs 5 dpi	WH10000874	gi|818166209|gb|KKP05674.1|/0/hypothetical protein THAR02_02228 [Trichoderma harzianum]	gi|596724015|ref|XM_007286750.1|/0.0/Colletotrichum gloeosporioides Nara gc5 maltose permease (CGGC5_2256), partial mRNA	P53048/7e-104/MAL11_YEAST General alpha-glucoside permease OS=Saccharomyces cerevisiae (strain ATCC 204508 / S288c) GN=MAL11 PE=1 SV=1	tre:TRIREDRAFT_69957/3e-141/maltose permease; K08141 MFS transporter, SP family, general alpha glucoside:H+ symporter	CAC1339/2e-20/---	A0A0G0AM01/0.0/A0A0G0AM01_TRIHA Uncharacterized protein OS=Trichoderma harzianum GN=THAR02_02228 PE=3 SV=1	PF00083/1.3E-72/Sugar (and other) transporter	biological_process:GO:0055085//transmembrane transport;cellular_component:GO:0016021//integral component of membrane;molecular_function:GO:0022891//substrate-specific transmembrane transporter activity;	5.44733	90.7789	4.05873	5.83e-08	4.2e-07	up-regulated
4 vs 5 dpi	WH10005989	gi|799242286|gb|KJZ71382.1|/0/hypothetical protein HIM_09223 [Hirsutella minnesotensis 3608]	gi|953464930|ref|XM_014720454.1|/0.0/Metarhizium majus ARSEF 297 Major facilitator superfamily domain, general substrate transporter partial mRNA	Q08280/7e-32/BSC6_YEAST Bypass of stop codon protein 6 OS=Saccharomyces cerevisiae (strain ATCC 204508 / S288c) GN=BSC6 PE=1 SV=1	NA	YOL137w/4e-32/---	A0A0F7ZXV5/0.0/A0A0F7ZXV5_9HYPO Uncharacterized protein OS=Hirsutella minnesotensis 3608 GN=HIM_09223 PE=4 SV=1	PF07690/7.2E-15/Major Facilitator Superfamily	cellular_component:GO:0016020//membrane;	5.44733	90.7632	4.05849	5.82e-08	4.2e-07	up-regulated
4 vs 5 dpi	WH10000938	gi|927426576|ref|XP_013959119.1|/1.80042e-46/hypothetical protein TRIVIDRAFT_61675 [Trichoderma virens Gv29-8] &gt;gi|358387327|gb|EHK24922.1| hypothetical protein TRIVIDRAFT_61675 [Trichoderma virens Gv29-8]	gi|347003384|gb|CP003013.1|/8e-32/Thielavia terrestris NRRL 8126 chromosome 5, complete sequence	NA	NA	NA	G9ML28/5e-46/G9ML28_HYPVG Uncharacterized protein OS=Hypocrea virens (strain Gv29-8 / FGSC 10586) GN=TRIVIDRAFT_61675 PE=4 SV=1	NA	NA	1.4355	23.8614	4.05505	0.0110255	0.0335643	up-regulated
4 vs 5 dpi	WH10004700	gi|969882969|gb|KUF00162.1|/0/hypothetical protein TGAM01_05471 [Trichoderma gamsii]	gi|629683650|ref|XM_007808930.1|/0.0/Metarhizium acridum CQMa 102 phosphatidyl synthase partial mRNA	P36151/9e-64/YK50_YEAST Uncharacterized protein YKR070W OS=Saccharomyces cerevisiae (strain ATCC 204508 / S288c) GN=YKR070W PE=1 SV=1	aje:HCAG_05328/3e-14/aspartyl-tRNA synthetase; K01876 aspartyl-tRNA synthetase [EC:6.1.1.12]	SPAC22A12.08c_1/5e-65/---	G9P2W8/0.0/G9P2W8_HYPAI Uncharacterized protein OS=Hypocrea atroviridis (strain ATCC 20476 / IMI 206040) GN=TRIATDRAFT_294582 PE=4 SV=1	PF13242/4.6E-12/HAD-hyrolase-like	NA	21.8876	363.503	4.05378	2.72e-28	6.59e-27	up-regulated
4 vs 5 dpi	WH10008505	gi|818156270|gb|KKO97549.1|/3.55545e-163/hypothetical protein THAR02_10344 [Trichoderma harzianum]	gi|953408519|ref|XM_014691202.1|/1e-153/Metarhizium brunneum ARSEF 3297 7alpha-cephem-methoxylase P8 chain related protein partial mRNA	NA	fpu:FPSE_02859/4e-19/hypothetical protein; K01426 amidase [EC:3.5.1.4]	NA	A0A0F9WYR3/1e-162/A0A0F9WYR3_TRIHA Uncharacterized protein OS=Trichoderma harzianum GN=THAR02_10344 PE=4 SV=1	NA	NA	12.7231	211.191	4.05303	2.63e-17	3.89e-16	up-regulated
4 vs 5 dpi	WH10009105	gi|927385053|ref|XP_013938372.1|/0/hypothetical protein TRIATDRAFT_153140 [Trichoderma atroviride IMI 206040] &gt;gi|358390806|gb|EHK40211.1| hypothetical protein TRIATDRAFT_153140 [Trichoderma atroviride IMI 206040]	gi|576042359|ref|XM_006694990.1|/1e-114/Chaetomium thermophilum var. thermophilum DSM 1495 triacylglycerol lipase-like protein (CTHT_0046750), partial mRNA	NA	mbe:MBM_01204/2e-08/metallopeptidase family M24; K14213 Xaa-Pro dipeptidase [EC:3.4.13.9]	NA	G9PB30/0.0/G9PB30_HYPAI Uncharacterized protein OS=Hypocrea atroviridis (strain ATCC 20476 / IMI 206040) GN=TRIATDRAFT_153140 PE=4 SV=1	NA	cellular_component:GO:0016021//integral component of membrane;	13.7657	225.735	4.03549	3.73e-18	5.82e-17	up-regulated
4 vs 5 dpi	WH10007629	gi|572282189|gb|ETS05203.1|/0/MSF superfamily transporter [Trichoderma reesei RUT C-30]	gi|517309970|emb|HF679023.1|/0.0/Fusarium fujikuroi IMI 58289 draft genome, chromosome FFUJ_chr01	P38156/4e-115/MAL31_YEAST Maltose permease MAL31 OS=Saccharomyces cerevisiae (strain ATCC 204508 / S288c) GN=MAL31 PE=1 SV=1	vda:VDAG_03237/0.0/maltose permease MAL31; K08141 MFS transporter, SP family, general alpha glucoside:H+ symporter	Cgl0181/2e-22/---	A0A024SJT2/0.0/A0A024SJT2_HYPJE MSF superfamily transporter OS=Trichoderma reesei RUT C-30 GN=M419DRAFT_70522 PE=3 SV=1	PF00083/9.2E-79/Sugar (and other) transporter	biological_process:GO:0055085//transmembrane transport;cellular_component:GO:0016021//integral component of membrane;molecular_function:GO:0022891//substrate-specific transmembrane transporter activity;	31.9361	518.507	4.0211	2.68e-39	9.2e-38	up-regulated
4 vs 5 dpi	WH10000417	gi|927431066|ref|XP_013961364.1|/0/hypothetical protein TRIVIDRAFT_175888 [Trichoderma virens Gv29-8] &gt;gi|358389560|gb|EHK27152.1| hypothetical protein TRIVIDRAFT_175888 [Trichoderma virens Gv29-8]	gi|953468738|ref|XM_014722358.1|/0.0/Metarhizium majus ARSEF 297 SPX superfamily protein partial mRNA	P38966/1e-08/YD089_YEAST Uncharacterized protein YDR089W OS=Saccharomyces cerevisiae (strain ATCC 204508 / S288c) GN=YDR089W PE=1 SV=2	NA	NA	G9MDJ0/0.0/G9MDJ0_HYPVG Uncharacterized protein OS=Hypocrea virens (strain Gv29-8 / FGSC 10586) GN=TRIVIDRAFT_175888 PE=4 SV=1	PF03105/4.8E-9/SPX domain	cellular_component:GO:0016021//integral component of membrane;	43.8734	706.95	4.01019	6.11e-52	3.45e-50	up-regulated
4 vs 5 dpi	WH10009855	gi|799244179|gb|KJZ73109.1|/1.96971e-48/hypothetical protein HIM_07493 [Hirsutella minnesotensis 3608]	gi|531988639|emb|HF679024.1|/6e-22/Fusarium fujikuroi IMI 58289 draft genome, chromosome FFUJ_chr02	NA	fpu:FPSE_06468/7e-20/hypothetical protein; K01183 chitinase [EC:3.2.1.14]	NA	A0A0F8A479/6e-48/A0A0F8A479_9HYPO Uncharacterized protein OS=Hirsutella minnesotensis 3608 GN=HIM_07493 PE=4 SV=1	NA	NA	132.013	2116.13	4.00268	1.09e-137	3.77e-135	up-regulated
4 vs 5 dpi	WH10000016	NA	NA	NA	NA	NA	NA	NA	NA	4.11006	65.7964	4.00078	5.74e-06	3.28e-05	up-regulated
4 vs 5 dpi	WH10009246	gi|761851578|ref|XP_007816755.2|/1.47111e-120/quinone oxidoreductase [Metarhizium robertsii ARSEF 23] &gt;gi|594717159|gb|EXV00059.1| NADPH-dependent FMN reductase [Metarhizium robertsii] &gt;gi|734839367|gb|EFZ03492.2| quinone oxidoreductase [Metarhizium robertsii ARSEF 23] &gt;gi|743633462|gb|KID64854.1| minor allergen Alt a 7, partial [Metarhizium anisopliae ARSEF 549]	gi|629685824|ref|XM_007810017.1|/1e-120/Metarhizium acridum CQMa 102 minor allergen Alt a 7 partial mRNA	P42058/4e-104/ALTA7_ALTAL Minor allergen Alt a 7 OS=Alternaria alternata GN=ALTA7 PE=1 SV=1	maj:MAA_00566/1e-121/quinone oxidoreductase; K03809 NAD(P)H dehydrogenase (quinone) [EC:1.6.5.2]	YCR004c/2e-88/---	A0A0B4G8Y1/4e-120/A0A0B4G8Y1_METAN Minor allergen Alt a 7 (Fragment) OS=Metarhizium anisopliae ARSEF 549 GN=MAN_05865 PE=4 SV=1	PF03358/6.7E-7/NADPH-dependent FMN reductase	biological_process:GO:0045892//negative regulation of transcription, DNA-templated;GO:0055114//oxidation-reduction process;molecular_function:GO:0016491//oxidoreductase activity;GO:0010181//FMN binding;	75.3562	1204.36	3.9984	1.12e-84	1.48e-82	up-regulated
4 vs 5 dpi	WH10002398	gi|629732567|ref|XP_007825316.1|/0/transposase [Metarhizium robertsii ARSEF 23] &gt;gi|322703823|gb|EFY95426.1| transposase [Metarhizium robertsii ARSEF 23]	gi|629732566|ref|XM_007827125.1|/0.0/Metarhizium robertsii ARSEF 23 transposase mRNA	NA	NA	NA	E9FA28/0.0/E9FA28_METRA Transposase OS=Metarhizium robertsii (strain ARSEF 23 / ATCC MYA-3075) GN=MAA_09127 PE=4 SV=1	PF03101/1.0E-5/FAR1 DNA-binding domain	NA	1.4355	22.7007	3.98311	0.0146101	0.0430973	up-regulated
4 vs 5 dpi	WH10005607	gi|648156445|gb|KDR70225.1|/9.21072e-08/hypothetical protein GALMADRAFT_255101 [Galerina marginata CBS 339.88]	gi|702073521|emb|FO905895.1|/2e-07/Leptosphaeria biglobosa Thlaspii ibcn65_scaffold00006 complete sequence	P18899/4e-07/DDR48_YEAST Stress protein DDR48 OS=Saccharomyces cerevisiae (strain ATCC 204508 / S288c) GN=DDR48 PE=1 SV=4	NA	NA	A0A067SGZ5/3e-07/A0A067SGZ5_9AGAR Uncharacterized protein OS=Galerina marginata CBS 339.88 GN=GALMADRAFT_255101 PE=4 SV=1	NA	NA	40.1562	633.866	3.98048	7.93e-47	3.63e-45	up-regulated
4 vs 5 dpi	WH10008189	gi|927416504|ref|XP_013954083.1|/0/hypothetical protein TRIVIDRAFT_123114, partial [Trichoderma virens Gv29-8] &gt;gi|358382214|gb|EHK19887.1| hypothetical protein TRIVIDRAFT_123114, partial [Trichoderma virens Gv29-8]	gi|325974155|emb|FQ790247.1|/1e-115/Botryotinia fuckeliana T4 SuperContig_97_1 genomic supercontig	NA	NA	NA	G9N0K5/0.0/G9N0K5_HYPVG Uncharacterized protein (Fragment) OS=Hypocrea virens (strain Gv29-8 / FGSC 10586) GN=TRIVIDRAFT_123114 PE=4 SV=1	PF01734/1.2E-12/Patatin-like phospholipase	NA	26.1941	412.726	3.97787	2.16e-31	5.9e-30	up-regulated
4 vs 5 dpi	WH10008183	gi|302890798|ref|XP_003044282.1|/8.75399e-25/hypothetical protein NECHADRAFT_88513 [Nectria haematococca mpVI 77-13-4] &gt;gi|256725204|gb|EEU38569.1| hypothetical protein NECHADRAFT_88513 [Nectria haematococca mpVI 77-13-4]	gi|675324091|gb|CP009079.1|/4e-14/Verticillium dahliae JR2 chromosome 2, complete sequence	NA	NA	NA	W9X9D9/1e-20/W9X9D9_9EURO Uncharacterized protein OS=Cladophialophora psammophila CBS 110553 GN=A1O5_03312 PE=4 SV=1	NA	NA	6.78461	106.879	3.97756	4.85e-09	3.93e-08	up-regulated
4 vs 5 dpi	WH10005774	gi|531866180|gb|EQL03011.1|/0/ABC transporter [Ophiocordyceps sinensis CO18]	gi|667647010|ref|XM_008597115.1|/0.0/Beauveria bassiana ARSEF 2860 ABC transporter partial mRNA	Q10185/2e-116/ABC2_SCHPO ATP-binding cassette transporter abc2 OS=Schizosaccharomyces pombe (strain 972 / ATCC 24843) GN=abc2 PE=1 SV=1	scm:SCHCODRAFT_52512/3e-36/ste6-like protein; K05658 ATP-binding cassette, subfamily B (MDR/TAP), member 1 [EC:3.6.3.44]	SPAC3F10.11c/9e-117/---	T5AKS0/0.0/T5AKS0_OPHSC ABC transporter OS=Ophiocordyceps sinensis (strain Co18 / CGMCC 3.14243) GN=OCS_01279 PE=3 SV=1	PF00664/6.0E-20/ABC transporter transmembrane region	NA	8.5148	133.409	3.96974	3.4e-11	3.35e-10	up-regulated
4 vs 5 dpi	WH10008144	gi|908393640|gb|KND94245.1|/0/Krueppel-like factor 11 [Tolypocladium ophioglossoides CBS 100239]	gi|761842076|ref|XM_011412317.1|/0.0/Metarhizium robertsii ARSEF 23 leucine rich repeat domain containing protein mRNA	P10069/7e-09/BRLA_EMENI Regulatory protein brlA OS=Emericella nidulans (strain FGSC A4 / ATCC 38163 / CBS 112.46 / NRRL 194 / M139) GN=brlA PE=3 SV=1	ani:AN0973.2/2e-08/BRLA_EMENI Regulatory protein brlA (Bristle A protein); K09465 zinc finger protein BrlA	ECU08g0560/1e-06/---	A0A0L0NKI2/0.0/A0A0L0NKI2_9HYPO Krueppel-like factor 11 OS=Tolypocladium ophioglossoides CBS 100239 GN=TOPH_00833 PE=4 SV=1	NA	molecular_function:GO:0046872//metal ion binding;GO:0003676//nucleic acid binding;	1.4355	22.4874	3.96949	0.0154326	0.0452211	up-regulated
4 vs 5 dpi	WH10001175	gi|927431400|ref|XP_013961531.1|/0/hypothetical protein TRIVIDRAFT_73234 [Trichoderma virens Gv29-8] &gt;gi|358389734|gb|EHK27326.1| hypothetical protein TRIVIDRAFT_73234 [Trichoderma virens Gv29-8]	gi|589099004|ref|XM_006961463.1|/0.0/Trichoderma reesei QM6a NADP-dependent glutamate dehydrogenase (TRIREDRAFT_73536), mRNA	Q96VJ7/0.0/DHE4_GIBFU NADP-specific glutamate dehydrogenase OS=Gibberella fujikuroi GN=GDH2 PE=3 SV=1	tre:TRIREDRAFT_73536/0.0/NADP-dependent glutamate dehydrogenase; K00262 glutamate dehydrogenase (NADP+) [EC:1.4.1.4]	YOR375c/0.0/---	G9ME31/0.0/G9ME31_HYPVG Glutamate dehydrogenase OS=Hypocrea virens (strain Gv29-8 / FGSC 10586) GN=TRIVIDRAFT_73234 PE=3 SV=1	PF02812/5.9E-52/Glu/Leu/Phe/Val dehydrogenase, dimerisation domain	biological_process:GO:0055114//oxidation-reduction process;GO:0006520//cellular amino acid metabolic process;cellular_component:GO:0005829//cytosol;molecular_function:GO:0016639//oxidoreductase activity, acting on the CH-NH2 group of donors, NAD or NADP as acceptor;	113.684	1772.03	3.9623	1.58e-117	3.94e-115	up-regulated
4 vs 5 dpi	WH10004191	gi|927430876|ref|XP_013961269.1|/0/hypothetical protein TRIVIDRAFT_79497 [Trichoderma virens Gv29-8] &gt;gi|358389461|gb|EHK27053.1| hypothetical protein TRIVIDRAFT_79497 [Trichoderma virens Gv29-8]	gi|573980310|ref|XM_006668031.1|/0.0/Cordyceps militaris CM01 Oligopeptide transporter (CCM_02879), partial mRNA	Q9P380/1e-120/PTR2_SCHPO Probable peptide transporter ptr2 OS=Schizosaccharomyces pombe (strain 972 / ATCC 24843) GN=ptr2 PE=1 SV=1	cmt:CCM_02879/0.0/Oligopeptide transporter; K03305 proton-dependent oligopeptide transporter, POT family	SPBC13A2.04c/8e-121/---	G9MF87/0.0/G9MF87_HYPVG Uncharacterized protein OS=Hypocrea virens (strain Gv29-8 / FGSC 10586) GN=TRIVIDRAFT_79497 PE=3 SV=1	PF00854/2.5E-72/POT family	biological_process:GO:0006857//oligopeptide transport;cellular_component:GO:0016021//integral component of membrane;molecular_function:GO:0005215//transporter activity;	355.369	5538	3.96197	0	0	up-regulated
4 vs 5 dpi	WH10008309	gi|818162039|gb|KKP02020.1|/0/major facilitator superfamily transporter [Trichoderma harzianum]	gi|596682390|ref|XM_007279027.1|/0.0/Colletotrichum gloeosporioides Nara gc5 allantoate permease (CGGC5_8033), partial mRNA	P40445/0.0/YIQ6_YEAST Uncharacterized transporter YIL166C OS=Saccharomyces cerevisiae (strain ATCC 204508 / S288c) GN=YIL166C PE=1 SV=1	cot:CORT_0A08950/2e-26/Dal9 allantoate permease; K08192 MFS transporter, ACS family, allantoate permease	SPAC1002.16c/3e-37/---	A0A0F9XBZ6/0.0/A0A0F9XBZ6_TRIHA Major facilitator superfamily transporter OS=Trichoderma harzianum GN=THAR02_05855 PE=4 SV=1	PF07690/5.9E-16/Major Facilitator Superfamily	biological_process:GO:0055085//transmembrane transport;cellular_component:GO:0016021//integral component of membrane;	5.74202	89.0891	3.95562	1.85e-07	1.27e-06	up-regulated
4 vs 5 dpi	WH10004241	gi|818168170|gb|KKP07463.1|/0/formamidase [Trichoderma harzianum]	gi|927394510|ref|XM_014087626.1|/0.0/Trichoderma atroviride IMI 206040 formamidase-like protein (FMD2), mRNA	Q9URY7/0.0/FMDA_SCHPO Putative formamidase C869.04 OS=Schizosaccharomyces pombe (strain 972 / ATCC 24843) GN=SPAC869.04 PE=3 SV=1	maj:MAA_05530/0.0/formamidase-like protein; K01455 formamidase [EC:3.5.1.49]	SPAC869.04/0.0/---	A0A0F9Y5Y0/0.0/A0A0F9Y5Y0_TRIHA Formamidase OS=Trichoderma harzianum GN=THAR02_00384 PE=4 SV=1	PF03069/3.5E-171/Acetamidase/Formamidase family	molecular_function:GO:0016811//hydrolase activity, acting on carbon-nitrogen (but not peptide) bonds, in linear amides;	192.954	2977.78	3.94791	1.28e-180	6.22e-178	up-regulated
4 vs 5 dpi	WH10005655	gi|930149238|ref|XP_014175025.1|/0/hypothetical protein CMQ_3612 [Grosmannia clavigera kw1407] &gt;gi|320593134|gb|EFX05543.1| hypothetical protein CMQ_3612 [Grosmannia clavigera kw1407]	gi|596679247|ref|XM_007278429.1|/0.0/Colletotrichum gloeosporioides Nara gc5 esterase family protein (CGGC5_7455), partial mRNA	NA	maw:MAC_06487/6e-13/esterase; K11365 SAGA-associated factor 73	NA	J3P7A0/0.0/J3P7A0_GAGT3 Uncharacterized protein OS=Gaeumannomyces graminis var. tritici (strain R3-111a-1) GN=GGTG_09396 PE=4 SV=1	PF00657/6.0E-11/GDSL-like Lipase/Acylhydrolase	NA	30.8935	476.493	3.94708	7e-36	2.18e-34	up-regulated
4 vs 5 dpi	WH10008438	gi|927393367|ref|XP_013942529.1|/6.83686e-149/hypothetical protein TRIATDRAFT_300565 [Trichoderma atroviride IMI 206040] &gt;gi|358394922|gb|EHK44315.1| hypothetical protein TRIATDRAFT_300565 [Trichoderma atroviride IMI 206040]	gi|667650278|ref|XM_008598749.1|/1e-123/Beauveria bassiana ARSEF 2860 short chain dehydrogenase partial mRNA	Q3KPT7/9e-34/BDH2_XENLA 3-hydroxybutyrate dehydrogenase type 2 OS=Xenopus laevis GN=bdh2 PE=2 SV=1	nfi:NFIA_044700/1e-26/gluconate 5-dehydrogenase; K00065 2-deoxy-D-gluconate 3-dehydrogenase [EC:1.1.1.125]	AGc1273/3e-47/---	G9NXY7/2e-148/G9NXY7_HYPAI Uncharacterized protein OS=Hypocrea atroviridis (strain ATCC 20476 / IMI 206040) GN=TRIATDRAFT_300565 PE=3 SV=1	PF00106/4.2E-44/short chain dehydrogenase	biological_process:GO:0055114//oxidation-reduction process;molecular_function:GO:0016491//oxidoreductase activity;	32.7822	504.468	3.94378	2.32e-37	7.6e-36	up-regulated
4 vs 5 dpi	WH10003303	gi|908392286|gb|KND92904.1|/0/Zinc finger protein [Tolypocladium ophioglossoides CBS 100239]	gi|596706397|ref|XM_007283497.1|/4e-79/Colletotrichum gloeosporioides Nara gc5 ankyrin repeat protein (CGGC5_11763), partial mRNA	Q8IWZ3/1e-14/ANKH1_HUMAN Ankyrin repeat and KH domain-containing protein 1 OS=Homo sapiens GN=ANKHD1 PE=1 SV=1	maj:MAA_09257/1e-74/c2h2 finger domain containing protein; K14816 pre-60S factor REI1	all2748/8e-14/---	A0A0L0NFT1/0.0/A0A0L0NFT1_9HYPO Zinc finger protein OS=Tolypocladium ophioglossoides CBS 100239 GN=TOPH_02424 PE=4 SV=1	PF12796/2.2E-7/Ankyrin repeats (3 copies)	molecular_function:GO:0008270//zinc ion binding;GO:0003676//nucleic acid binding;	5.44733	83.6727	3.94113	3.04e-07	2.04e-06	up-regulated
4 vs 5 dpi	WH10002655	gi|927398711|ref|XP_013945201.1|/3.98958e-177/hypothetical protein TRIATDRAFT_298819 [Trichoderma atroviride IMI 206040] &gt;gi|358397593|gb|EHK46961.1| hypothetical protein TRIATDRAFT_298819 [Trichoderma atroviride IMI 206040]	gi|953472710|ref|XM_014724344.1|/1e-143/Metarhizium majus ARSEF 297 Inorganic pyrophosphatase partial mRNA	Q5B912/1e-74/IPYR_EMENI Inorganic pyrophosphatase OS=Emericella nidulans (strain FGSC A4 / ATCC 38163 / CBS 112.46 / NRRL 194 / M139) GN=ipp1 PE=1 SV=2	maw:MAC_07816/5e-142/Inorganic pyrophosphatase; K01507 inorganic pyrophosphatase [EC:3.6.1.1]	SPAC23C11.05/6e-70/---	G9NQZ1/1e-176/G9NQZ1_HYPAI Uncharacterized protein OS=Hypocrea atroviridis (strain ATCC 20476 / IMI 206040) GN=TRIATDRAFT_298819 PE=4 SV=1	PF00719/2.2E-42/Inorganic pyrophosphatase	biological_process:GO:0006796//phosphate-containing compound metabolic process;cellular_component:GO:0005737//cytoplasm;molecular_function:GO:0000287//magnesium ion binding;GO:0004427//inorganic diphosphatase activity;	22.2805	340.652	3.93445	4.19e-26	9.42e-25	up-regulated
4 vs 5 dpi	WH10007894	gi|927391523|ref|XP_013941607.1|/2.39483e-154/hypothetical protein TRIATDRAFT_286021 [Trichoderma atroviride IMI 206040] &gt;gi|358394016|gb|EHK43417.1| hypothetical protein TRIATDRAFT_286021 [Trichoderma atroviride IMI 206040]	gi|83775803|dbj|AP007175.1|/1e-68/Aspergillus oryzae RIB40 DNA, SC010	Q2UST1/4e-06/MS116_ASPOR ATP-dependent RNA helicase mss116, mitochondrial OS=Aspergillus oryzae (strain ATCC 42149 / RIB 40) GN=mss116 PE=3 SV=1	NA	NA	G9P1Z1/7e-154/G9P1Z1_HYPAI Uncharacterized protein OS=Hypocrea atroviridis (strain ATCC 20476 / IMI 206040) GN=TRIATDRAFT_286021 PE=4 SV=1	NA	NA	5.3491	81.4856	3.92918	5.11e-07	3.34e-06	up-regulated
4 vs 5 dpi	WH10004225	gi|743663238|gb|KID90417.1|/0/P-type Na+-ATPase [Metarhizium guizhouense ARSEF 977] &gt;gi|770397137|gb|KJK83107.1| Calcium-transporting ATPase [Metarhizium anisopliae BRIP 53293] &gt;gi|770402662|gb|KJK87693.1| Calcium-transporting ATPase 3 [Metarhizium anisopliae BRIP 53284]	gi|629684444|ref|XM_007809327.1|/0.0/Metarhizium acridum CQMa 102 P-type Na+-ATPase partial mRNA	P22189/0.0/ATC3_SCHPO Calcium-transporting ATPase 3 OS=Schizosaccharomyces pombe (strain 972 / ATCC 24843) GN=cta3 PE=1 SV=1	afm:AFUA_4G09440/0.0/sodium P-type ATPase (EC:3.6.3.7); K01536 Na+-exporting ATPase [EC:3.6.3.7]	YDR038c/0.0/---	A0A0B4HE08/0.0/A0A0B4HE08_9HYPO P-type Na+-ATPase OS=Metarhizium guizhouense ARSEF 977 GN=MGU_02294 PE=3 SV=1	PF00702/8.0E-17/haloacid dehalogenase-like hydrolase	biological_process:GO:0098655//cation transmembrane transport;cellular_component:GO:0016021//integral component of membrane;molecular_function:GO:0019829//cation-transporting ATPase activity;GO:0005524//ATP binding;GO:0046872//metal ion binding;	89.0237	1354.98	3.92794	2.85e-92	4.54e-90	up-regulated
4 vs 5 dpi	WH10002224	gi|927421180|ref|XP_013956421.1|/2.41761e-93/hypothetical protein TRIVIDRAFT_29306 [Trichoderma virens Gv29-8] &gt;gi|358384597|gb|EHK22194.1| hypothetical protein TRIVIDRAFT_29306 [Trichoderma virens Gv29-8]	gi|636766238|ref|XM_008087102.1|/6e-68/Glarea lozoyensis ATCC 20868 P-loop containing nucleoside triphosphate hydrolase mRNA	NA	NA	NA	G9MSN3/7e-93/G9MSN3_HYPVG Uncharacterized protein OS=Hypocrea virens (strain Gv29-8 / FGSC 10586) GN=TRIVIDRAFT_29306 PE=4 SV=1	PF13521/8.3E-31/AAA domain	NA	7.0793	107.242	3.92112	4.16e-09	3.41e-08	up-regulated
4 vs 5 dpi	WH10005669	gi|818166934|gb|KKP06332.1|/0/hypothetical protein THAR02_01577 [Trichoderma harzianum]	gi|629717640|ref|XM_007822397.1|/0.0/Metarhizium robertsii ARSEF 23 Peptidase S8/S53, subtilisin/kexin/sedolisin mRNA	NA	NA	NA	A0A0G0A1Y9/0.0/A0A0G0A1Y9_TRIHA Uncharacterized protein OS=Trichoderma harzianum GN=THAR02_01577 PE=4 SV=1	PF00023/0.01/Ankyrin repeat	NA	15.2012	225.609	3.89157	1.35e-17	2.04e-16	up-regulated
4 vs 5 dpi	WH10002226	gi|908389398|gb|KND90064.1|/0/Beta-hexosaminidase 1 [Tolypocladium ophioglossoides CBS 100239]	gi|573992544|ref|XM_006674130.1|/0.0/Cordyceps militaris CM01 beta-hexosaminidase precursor (CCM_08995), partial mRNA	E9DFH0/0.0/HEX1_COCPS Beta-hexosaminidase 1 OS=Coccidioides posadasii (strain RMSCC 757 / Silveira) GN=HEX1 PE=1 SV=1	cmt:CCM_08995/0.0/beta-hexosaminidase precursor; K12373 hexosaminidase [EC:3.2.1.52]	VC0613/9e-36/---	A0A0L0N7U2/0.0/A0A0L0N7U2_9HYPO Beta-hexosaminidase OS=Tolypocladium ophioglossoides CBS 100239 GN=TOPH_05271 PE=3 SV=1	PF00728/3.3E-97/Glycosyl hydrolase family 20, catalytic domain	biological_process:GO:0005975//carbohydrate metabolic process;molecular_function:GO:0004563//beta-N-acetylhexosaminidase activity;	37.187	547.817	3.88082	7.51e-40	2.61e-38	up-regulated
4 vs 5 dpi	WH10009980	gi|572273951|gb|ETR97530.1|/0/amino acid permease [Trichoderma reesei RUT C-30]	gi|589114872|ref|XM_006969397.1|/0.0/Trichoderma reesei QM6a gaba permease (TRIREDRAFT_70098), partial mRNA	O60113/5e-67/YG64_SCHPO Uncharacterized amino-acid permease C15C4.04c OS=Schizosaccharomyces pombe (strain 972 / ATCC 24843) GN=SPBC15C4.04c PE=3 SV=1	ang:ANI_1_1440084/8e-80/An09g05010; choline transport protein; K19564 choline transport protein	SPBC15C4.04c/3e-67/---	A0A024RZD2/0.0/A0A024RZD2_HYPJE Amino acid permease OS=Trichoderma reesei RUT C-30 GN=M419DRAFT_12671 PE=4 SV=1	PF13520/8.0E-49/Amino acid permease	biological_process:GO:0003333//amino acid transmembrane transport;cellular_component:GO:0016021//integral component of membrane;molecular_function:GO:0015171//amino acid transmembrane transporter activity;	2.87101	42.1719	3.87665	0.000436919	0.00186166	up-regulated
4 vs 5 dpi	WH10002633	gi|952553947|dbj|GAQ05122.1|/3.77468e-64/hypothetical protein ALT_2443 [Aspergillus lentulus]	gi|953398607|ref|XM_014688060.1|/5e-56/Metarhizium brunneum ARSEF 3297 glyoxalase/bleomycin resistance protein/dioxygenase partial mRNA	NA	NA	NA	A0A024RV55/1e-62/A0A024RV55_HYPJE Glyoxalase/bleomycin resistance protein/dioxygenase OS=Trichoderma reesei RUT C-30 GN=M419DRAFT_93361 PE=4 SV=1	PF12681/6.4E-13/Glyoxalase-like domain	NA	4.11006	60.0955	3.87003	2.18e-05	0.000115698	up-regulated
4 vs 5 dpi	WH10008075	gi|591483362|gb|EXM13511.1|/1.65499e-63/hypothetical protein FOTG_18034 [Fusarium oxysporum f. sp. vasinfectum 25433]	gi|953400813|ref|XM_014689163.1|/1e-41/Metarhizium brunneum ARSEF 3297 Ribonuclease III partial mRNA	NA	afm:AFUA_3G03050/1e-13/RNAse III (EC:3.1.26.3); K03685 ribonuclease III [EC:3.1.26.3]	STM2581/7e-07/---	X0KXV9/5e-63/X0KXV9_FUSOX Uncharacterized protein OS=Fusarium oxysporum f. sp. vasinfectum 25433 GN=FOTG_18034 PE=4 SV=1	PF14622/4.8E-10/Ribonuclease-III-like	biological_process:GO:0016070//RNA metabolic process;	30.5988	447.373	3.86993	4.43e-33	1.26e-31	up-regulated
4 vs 5 dpi	WH10005768	gi|920641577|gb|KOM22252.1|/0/hypothetical protein XA68_7738 [Ophiocordyceps unilateralis]	gi|667649358|ref|XM_008598289.1|/0.0/Beauveria bassiana ARSEF 2860 hypothetical protein partial mRNA	NA	NA	NA	A0A0L9SXG5/0.0/A0A0L9SXG5_9HYPO Uncharacterized protein OS=Ophiocordyceps unilateralis GN=XA68_7738 PE=4 SV=1	NA	NA	19.3112	281.962	3.86799	1.76e-21	3.19e-20	up-regulated
4 vs 5 dpi	WH10008167	gi|927390499|ref|XP_013941095.1|/2.12778e-78/hypothetical protein TRIATDRAFT_300854 [Trichoderma atroviride IMI 206040] &gt;gi|358393420|gb|EHK42821.1| hypothetical protein TRIATDRAFT_300854 [Trichoderma atroviride IMI 206040]	gi|667661676|ref|XM_008604448.1|/5e-65/Beauveria bassiana ARSEF 2860 zinc finger protein partial mRNA	Q3SY52/3e-14/ZIK1_HUMAN Zinc finger protein interacting with ribonucleoprotein K OS=Homo sapiens GN=ZIK1 PE=2 SV=1	sla:SERLADRAFT_412816/4e-17/hypothetical protein; K09228 KRAB domain-containing zinc finger protein	NA	G9P357/6e-78/G9P357_HYPAI Uncharacterized protein OS=Hypocrea atroviridis (strain ATCC 20476 / IMI 206040) GN=TRIATDRAFT_300854 PE=4 SV=1	PF12874/0.023/Zinc-finger of C2H2 type	NA	2.87101	41.9114	3.86771	0.000463487	0.00196536	up-regulated
4 vs 5 dpi	WH10004010	gi|572282590|gb|ETS05604.1|/0/hypothetical protein M419DRAFT_71725 [Trichoderma reesei RUT C-30]	gi|517321537|emb|HF679030.1|/2e-68/Fusarium fujikuroi IMI 58289 draft genome, chromosome FFUJ_chr08	NA	NA	NA	A0A024SLU4/0.0/A0A024SLU4_HYPJE Uncharacterized protein OS=Trichoderma reesei RUT C-30 GN=M419DRAFT_71725 PE=4 SV=1	NA	NA	5.64379	82.2831	3.86586	4.01e-07	2.65e-06	up-regulated
4 vs 5 dpi	WH10002649	gi|667662907|ref|XP_008603285.1|/5.49026e-175/mitochondrial chaperone BCS1 [Beauveria bassiana ARSEF 2860] &gt;gi|400593094|gb|EJP61099.1| mitochondrial chaperone BCS1 [Beauveria bassiana ARSEF 2860]	gi|667662906|ref|XM_008605063.1|/1e-174/Beauveria bassiana ARSEF 2860 mitochondrial chaperone BCS1 partial mRNA	Q54DY9/2e-60/BCS1B_DICDI Probable mitochondrial chaperone BCS1-B OS=Dictyostelium discoideum GN=bcsl1b PE=3 SV=1	cmt:CCM_09618/7e-156/cell division protease ftsH; K08900 mitochondrial chaperone BCS1	YDR375c/2e-50/---	J4KKV2/2e-174/J4KKV2_BEAB2 Mitochondrial chaperone BCS1 OS=Beauveria bassiana (strain ARSEF 2860) GN=BBA_09966 PE=3 SV=1	PF00004/2.1E-19/ATPase family associated with various cellular activities (AAA)	cellular_component:GO:0016020//membrane;molecular_function:GO:0000166//nucleotide binding;	8.12189	117.949	3.8602	1.28e-09	1.11e-08	up-regulated
4 vs 5 dpi	WH10000034	gi|682427809|gb|KFY94695.1|/7.58832e-50/hypothetical protein V498_03764 [Pseudogymnoascus sp. VKM F-4517 (FW-2822)]	gi|953459654|ref|XM_014717816.1|/4e-30/Metarhizium majus ARSEF 297 serine/threonine protein kinase partial mRNA	Q84SN3/4e-10/CDKF3_ORYSJ Cyclin-dependent kinase F-3 OS=Oryza sativa subsp. japonica GN=CDKF-3 PE=2 SV=1	mgr:MGG_13931/4e-09/CMGC/CDK/CDK8 protein kinase; K02208 cyclin-dependent kinase 8/11 [EC:2.7.11.22 2.7.11.23]	NA	A0A094GF53/2e-49/A0A094GF53_9PEZI Uncharacterized protein OS=Pseudogymnoascus pannorum VKM F-4517 GN=V498_03764 PE=4 SV=1	PF00069/2.7E-13/Protein kinase domain	NA	14.0604	203.493	3.85527	5.53e-16	7.61e-15	up-regulated
4 vs 5 dpi	WH10004125	gi|908386566|gb|KND87306.1|/0/putative uncharacterized protein, chloroplastic [Tolypocladium ophioglossoides CBS 100239]	gi|953400343|ref|XM_014688928.1|/0.0/Metarhizium brunneum ARSEF 3297 Zinc finger, C6HC-type partial mRNA	F4KGU4/7e-37/DEAHC_ARATH ATP-dependent RNA helicase DEAH12, chloroplastic OS=Arabidopsis thaliana GN=At5g10370 PE=3 SV=1	cgi:CGB_H5260C/8e-18/ariadne-1 protein-like protein; K11968 ariadne-1 [EC:2.3.2.27]	NA	A0A0L0MZS6/0.0/A0A0L0MZS6_9HYPO Uncharacterized protein OS=Tolypocladium ophioglossoides CBS 100239 GN=TOPH_08024 PE=4 SV=1	PF01485/3.7E-8/IBR domain, a half RING-finger domain	NA	4.20829	60.8852	3.85479	1.77e-05	9.52e-05	up-regulated
4 vs 5 dpi	WH10008230	gi|829138277|gb|KLP11529.1|/6.42737e-57/cyclin pclA [Fusarium fujikuroi]	gi|953409745|ref|XM_014691794.1|/4e-52/Metarhizium brunneum ARSEF 3297 cyclin partial mRNA	P25693/2e-29/PCL2_YEAST PHO85 cyclin-2 OS=Saccharomyces cerevisiae (strain ATCC 204508 / S288c) GN=PCL2 PE=1 SV=2	cal:CaO19.2649/2e-34/PCL1; G1 cyclin; K06656 G1/S-specific cyclin PLC1	NA	A0A0I9ZX09/2e-56/A0A0I9ZX09_GIBFU Cyclin pclA OS=Gibberella fujikuroi GN=LW94_9340 PE=3 SV=1	PF00134/1.5E-14/Cyclin, N-terminal domain	NA	13.8639	199.892	3.84982	1.29e-15	1.74e-14	up-regulated
4 vs 5 dpi	WH10010003	gi|924825268|gb|KOS23205.1|/0/Flotillin-like protein 1 [Escovopsis weberi]	gi|615450376|ref|XM_007594539.1|/0.0/Colletotrichum fioriniae PJ7 SPFH domain/Band 7 family protein mRNA	D2XNQ8/4e-104/FLOT1_MEDTR Flotillin-like protein 1 OS=Medicago truncatula GN=FLOT1 PE=2 SV=1	maj:MAA_09377/0.0/SPFH domain/Band 7 family protein; K07192 flotillin	BH3500/7e-10/---	A0A0M9VXJ2/0.0/A0A0M9VXJ2_9HYPO Flotillin-like protein 1 OS=Escovopsis weberi GN=ESCO_003378 PE=4 SV=1	PF01145/7.4E-14/SPFH domain / Band 7 family	NA	4.20829	60.6483	3.84916	1.87e-05	0.000100166	up-regulated
4 vs 5 dpi	WH10008474	gi|969877916|gb|KUE95190.1|/0/neutral/alkaline non-lysosomal ceramidase [Trichoderma gamsii]	gi|589109600|ref|XM_006966761.1|/0.0/Trichoderma reesei QM6a ceramidase family protein (TRIREDRAFT_64397), partial mRNA	Q304B9/1e-163/NCASE_ARATH Neutral ceramidase OS=Arabidopsis thaliana GN=At2g38010 PE=3 SV=1	tre:TRIREDRAFT_64397/0.0/ceramidase family protein; K12349 neutral ceramidase [EC:3.5.1.23]	NA	G9MPP2/0.0/G9MPP2_HYPVG Uncharacterized protein OS=Hypocrea virens (strain Gv29-8 / FGSC 10586) GN=TRIVIDRAFT_179276 PE=4 SV=1	PF17048/2.0E-57/Neutral/alkaline non-lysosomal ceramidase, C-terminal	NA	2.67455	38.3582	3.84217	0.00110618	0.00433446	up-regulated
4 vs 5 dpi	WH10000285	gi|629648720|ref|XP_007790774.1|/7.68075e-103/putative duf341 domain protein [Eutypa lata UCREL1] &gt;gi|471571263|gb|EMR70134.1| putative duf341 domain protein [Eutypa lata UCREL1]	gi|134058069|emb|AM270057.1|/3e-45/Aspergillus niger contig An03c0160, genomic contig	A4II73/7e-08/OVCA2_XENTR Ovarian cancer-associated gene 2 protein homolog OS=Xenopus tropicalis GN=ovca2 PE=2 SV=2	NA	NA	A0A0B7KL87/2e-64/A0A0B7KL87_BIOOC Uncharacterized protein OS=Bionectria ochroleuca GN=BN869_000011524_1 PE=4 SV=1	PF03959/2.4E-17/Serine hydrolase (FSH1)	NA	11.1894	160.342	3.84095	8.65e-13	9.6e-12	up-regulated
4 vs 5 dpi	WH10005795	gi|949385526|dbj|GAP91519.1|/0/putative rhs repeat-associated core domain protein [Rosellinia necatrix]	gi|675324094|gb|CP009082.1|/0.0/Verticillium dahliae JR2 chromosome 7, complete sequence	NA	NA	YPO2380/5e-33/---	G9NB97/0.0/G9NB97_HYPVG Uncharacterized protein (Fragment) OS=Hypocrea virens (strain Gv29-8 / FGSC 10586) GN=TRIVIDRAFT_43 PE=4 SV=1	PF12256/1.4E-29/Insecticide toxin TcdB middle/N-terminal region	NA	9.65562	138.107	3.83827	4.17e-11	4.07e-10	up-regulated
4 vs 5 dpi	WH10002119	gi|672791904|gb|KFH42529.1|/0/hypothetical protein ACRE_067520 [Acremonium chrysogenum ATCC 11550]	gi|675324090|gb|CP009078.1|/1e-125/Verticillium dahliae JR2 chromosome 5, complete sequence	NA	NA	NA	A0A086SZJ7/0.0/A0A086SZJ7_ACRCH Uncharacterized protein OS=Acremonium chrysogenum ATCC 11550 GN=ACRE_067520 PE=4 SV=1	NA	NA	11.0911	158.581	3.83774	1.32e-12	1.43e-11	up-regulated
4 vs 5 dpi	WH10004492	gi|818160318|gb|KKP00588.1|/0/hypothetical protein THAR02_07313 [Trichoderma harzianum]	gi|699034075|emb|HG970334.1|/1e-137/Fusarium graminearum chromosome 3, complete genome	NA	NA	NA	A0A0F9XJF1/0.0/A0A0F9XJF1_TRIHA Uncharacterized protein OS=Trichoderma harzianum GN=THAR02_07313 PE=4 SV=1	NA	NA	8.41657	120.254	3.83671	7.2e-10	6.38e-09	up-regulated
4 vs 5 dpi	WH10006683	gi|818155616|gb|KKO97158.1|/0/TfdA family Taurine catabolism dioxygenase TauD [Trichoderma harzianum]	gi|827064196|ref|XM_008095447.1|/0.0/Colletotrichum graminicola M1.001 TfdA family Taurine catabolism dioxygenase TauD partial mRNA	NA	NA	NA	A0A0F9ZVM3/0.0/A0A0F9ZVM3_TRIHA TfdA family Taurine catabolism dioxygenase TauD OS=Trichoderma harzianum GN=THAR02_10742 PE=4 SV=1	PF02668/3.4E-28/Taurine catabolism dioxygenase TauD, TfdA family	biological_process:GO:0055114//oxidation-reduction process;molecular_function:GO:0016491//oxidoreductase activity;	4.11006	58.619	3.83414	3.06e-05	0.000158108	up-regulated
4 vs 5 dpi	WH10000807	gi|367051945|ref|XP_003656351.1|/0/hypothetical protein THITE_2120830 [Thielavia terrestris NRRL 8126] &gt;gi|347003616|gb|AEO70015.1| hypothetical protein THITE_2120830 [Thielavia terrestris NRRL 8126]	gi|347003384|gb|CP003013.1|/1e-165/Thielavia terrestris NRRL 8126 chromosome 5, complete sequence	NA	NA	NA	G2RDT4/0.0/G2RDT4_THITE Uncharacterized protein OS=Thielavia terrestris (strain ATCC 38088 / NRRL 8126) GN=THITE_2120830 PE=4 SV=1	NA	NA	2.77278	39.5268	3.83343	0.000824578	0.00331677	up-regulated
4 vs 5 dpi	WH10001619	gi|952552738|dbj|GAQ05899.1|/0/phosphate-repressible phosphate permease pho-4 [Aspergillus lentulus]	gi|953467758|ref|XM_014721868.1|/0.0/Metarhizium majus ARSEF 297 Phosphate transporter partial mRNA	P15710/2e-129/PHO4_NEUCR Phosphate-repressible phosphate permease pho-4 OS=Neurospora crassa (strain ATCC 24698 / 74-OR23-1A / CBS 708.71 / DSM 1257 / FGSC 987) GN=pho-4 PE=1 SV=1	maj:MAA_06879/0.0/Phosphate transporter; K14640 solute carrier family 20 (sodium-dependent phosphate transporter)	YBR296c/2e-97/---	A0A0D9NWY4/0.0/A0A0D9NWY4_METAN Phosphate-repressible phosphate permease OS=Metarhizium anisopliae BRIP 53293 GN=H634G_06544 PE=4 SV=1	PF01384/1.0E-108/Phosphate transporter family	biological_process:GO:0006817//phosphate ion transport;GO:0055085//transmembrane transport;cellular_component:GO:0016021//integral component of membrane;molecular_function:GO:0005315//inorganic phosphate transmembrane transporter activity;	150.931	2150.59	3.83277	3.29e-133	1.07e-130	up-regulated
4 vs 5 dpi	WH10002607	gi|572273052|gb|ETR96745.1|/6.41162e-74/hypothetical protein M419DRAFT_125562 [Trichoderma reesei RUT C-30]	gi|699037166|emb|HG970333.1|/2e-52/Fusarium graminearum chromosome 2, complete genome	NA	NA	NA	A0A024RX46/2e-73/A0A024RX46_HYPJE Uncharacterized protein OS=Trichoderma reesei RUT C-30 GN=M419DRAFT_125562 PE=4 SV=1	NA	NA	220.938	3146.72	3.83213	2.82e-182	1.52e-179	up-regulated
4 vs 5 dpi	WH10003137	gi|572275666|gb|ETR99071.1|/1.03633e-46/hypothetical protein M419DRAFT_102572 [Trichoderma reesei RUT C-30]	gi|953473346|ref|XM_014724662.1|/7e-44/Metarhizium majus ARSEF 297 Mitochondrial carrier protein PET8 partial mRNA	NA	cmt:CCM_06796/9e-24/Mitochondrial carrier protein PET8; K15111 solute carrier family 25 (mitochondrial S-adenosylmethionine transporter), member 26	NA	A0A024S4D0/3e-46/A0A024S4D0_HYPJE Uncharacterized protein OS=Trichoderma reesei RUT C-30 GN=M419DRAFT_102572 PE=4 SV=1	NA	NA	20.6485	290.418	3.81402	9.18e-22	1.69e-20	up-regulated
4 vs 5 dpi	WH10006850	gi|927389279|ref|XP_013940485.1|/0/glycoside hydrolase family 3 protein [Trichoderma atroviride IMI 206040] &gt;gi|358392926|gb|EHK42330.1| glycoside hydrolase family 3 protein [Trichoderma atroviride IMI 206040]	gi|927389278|ref|XM_014085010.1|/0.0/Trichoderma atroviride IMI 206040 glycoside hydrolase family 3 protein partial mRNA	Q4WMU3/0.0/BGLF_ASPFU Probable beta-glucosidase F OS=Neosartorya fumigata (strain ATCC MYA-4609 / Af293 / CBS 101355 / FGSC A1100) GN=bglF PE=3 SV=2	afm:AFUA_6G08700/0.0/beta glucosidase (EC:3.2.1.21); K01188 beta-glucosidase [EC:3.2.1.21]	CC0968/5e-61/---	G9P989/0.0/G9P989_HYPAI Glycoside hydrolase family 3 protein OS=Hypocrea atroviridis (strain ATCC 20476 / IMI 206040) GN=TRIATDRAFT_161122 PE=4 SV=1	PF00933/1.9E-45/Glycosyl hydrolase family 3 N terminal domain	biological_process:GO:0030245//cellulose catabolic process;molecular_function:GO:0008422//beta-glucosidase activity;	4.01183	56.116	3.80608	5.54e-05	0.000274033	up-regulated
4 vs 5 dpi	WH10003924	gi|629674409|ref|XP_007798749.1|/2.67362e-161/putative dynamin family protein [Eutypa lata UCREL1] &gt;gi|471559873|gb|EMR62142.1| putative dynamin family protein [Eutypa lata UCREL1]	gi|681096434|emb|FO904938.1|/1e-137/Podospora anserina genomic DNA, chromosome 3	Q9N0Y2/2e-26/MX2_CANLF Interferon-induced GTP-binding protein Mx2 OS=Canis lupus familiaris GN=MX2 PE=2 SV=1	cci:CC1G_04008/2e-23/dynamin protein dnm1; K17065 dynamin 1-like protein [EC:3.6.5.5]	YKR001c/2e-22/---	A0A0L0NKH4/2e-156/A0A0L0NKH4_9HYPO Dynamin-like protein 4C OS=Tolypocladium ophioglossoides CBS 100239 GN=TOPH_00754 PE=4 SV=1	PF00350/5.7E-28/Dynamin family	NA	4.20829	58.5716	3.7989	3.04e-05	0.000157367	up-regulated
4 vs 5 dpi	WH10000473	gi|818157326|gb|KKO98266.1|/0/DEAD/DEAH box helicase [Trichoderma harzianum]	gi|302422103|ref|XM_003008836.1|/0.0/Verticillium albo-atrum VaMs.102 DEAD/DEAH box helicase, mRNA	Q9P7T8/0.0/YIW2_SCHPO Uncharacterized helicase C694.02 OS=Schizosaccharomyces pombe (strain 972 / ATCC 24843) GN=SPAC694.02 PE=3 SV=1	val:VDBG_00564/0.0/DEAD/DEAH box helicase; K20103 ATP-dependent RNA helicase DDX60 [EC:3.6.4.13]	SPAC694.02/0.0/---	A0A0F9ZCS5/0.0/A0A0F9ZCS5_TRIHA DEAD/DEAH box helicase OS=Trichoderma harzianum GN=THAR02_09636 PE=4 SV=1	PF00270/6.4E-15/DEAD/DEAH box helicase	molecular_function:GO:0016787//hydrolase activity;GO:1901363//heterocyclic compound binding;GO:0097159//organic cyclic compound binding;	9.65562	134.214	3.79702	1.01e-10	9.55e-10	up-regulated
4 vs 5 dpi	WH10000554	gi|969882175|gb|KUE99373.1|/6.04947e-98/hypothetical protein TGAM01_06092 [Trichoderma gamsii]	gi|761846439|ref|XM_007820827.2|/3e-67/Metarhizium robertsii ARSEF 23 pali-domain-containing protein mRNA	Q08157/3e-10/YOL19_YEAST Uncharacterized membrane protein YOL019W OS=Saccharomyces cerevisiae (strain ATCC 204508 / S288c) GN=YOL019W PE=1 SV=1	wse:WALSEDRAFT_67041/7e-15/hypothetical protein; K17600 vacuolar protein sorting-associated protein 54	NA	G9NVY1/2e-92/G9NVY1_HYPAI Uncharacterized protein OS=Hypocrea atroviridis (strain ATCC 20476 / IMI 206040) GN=TRIATDRAFT_299856 PE=4 SV=1	PF06687/1.5E-20/SUR7/PalI family	cellular_component:GO:0005886//plasma membrane;GO:0016021//integral component of membrane;	42.7325	591.426	3.79079	8.24e-42	3.06e-40	up-regulated
4 vs 5 dpi	WH10008203	NA	NA	NA	NA	NA	NA	NA	NA	34.7089	473.769	3.77081	5.37e-34	1.58e-32	up-regulated
4 vs 5 dpi	WH10005462	gi|927410177|ref|XP_013950933.1|/8.86166e-171/hypothetical protein TRIVIDRAFT_80284 [Trichoderma virens Gv29-8] &gt;gi|358379056|gb|EHK16737.1| hypothetical protein TRIVIDRAFT_80284 [Trichoderma virens Gv29-8]	gi|761843786|ref|XM_007823918.2|/1e-159/Metarhizium robertsii ARSEF 23 thymine dioxygenase mRNA	Q84MB6/1e-28/DIOX2_ARATH Probable 2-oxoglutarate-dependent dioxygenase At3g49630 OS=Arabidopsis thaliana GN=At3g50210 PE=2 SV=1	pic:PICST_51972/5e-16/GBD1; flavonol synthase (EC:1.14.11.13); K04125 gibberellin 2-oxidase [EC:1.14.11.13]	PA0147/5e-50/---	G9N9W9/3e-170/G9N9W9_HYPVG Uncharacterized protein OS=Hypocrea virens (strain Gv29-8 / FGSC 10586) GN=TRIVIDRAFT_80284 PE=3 SV=1	PF14226/3.5E-27/non-haem dioxygenase in morphine synthesis N-terminal	biological_process:GO:0055114//oxidation-reduction process;molecular_function:GO:0005506//iron ion binding;GO:0016491//oxidoreductase activity;	20.3538	277.73	3.77031	1.59e-20	2.74e-19	up-regulated
4 vs 5 dpi	WH10008220	NA	NA	NA	NA	NA	NA	NA	NA	12.5266	170.835	3.76954	2.7e-13	3.09e-12	up-regulated
4 vs 5 dpi	WH10001855	gi|799241771|gb|KJZ70943.1|/6.20651e-34/hypothetical protein HIM_09647 [Hirsutella minnesotensis 3608]	gi|953456946|ref|XM_014716462.1|/6e-25/Metarhizium majus ARSEF 297 ankyrin 2,3/unc44 partial mRNA	NA	NA	NA	A0A0F7ZS89/2e-33/A0A0F7ZS89_9HYPO Uncharacterized protein OS=Hirsutella minnesotensis 3608 GN=HIM_09647 PE=4 SV=1	NA	NA	2.77278	37.3317	3.751	0.00137618	0.00527526	up-regulated
4 vs 5 dpi	WH10004170	gi|855530877|gb|KMM66412.1|/0/FAD monooxygenase [Coccidioides posadasii RMSCC 3488]	gi|303313496|ref|XM_003066714.1|/0.0/Coccidioides posadasii C735 delta SOWgp FAD binding domain containing protein, mRNA	P15245/6e-13/PH2M_TRICU Phenol 2-monooxygenase OS=Trichosporon cutaneum PE=1 SV=3	nfi:NFIA_007570/2e-26/FAD binding domain protein; K03380 phenol 2-monooxygenase [EC:1.14.13.7]	VC1945/9e-88/---	A0A0J6I4V0/0.0/A0A0J6I4V0_COCPO FAD monooxygenase OS=Coccidioides posadasii RMSCC 3488 GN=CPAG_02751 PE=4 SV=1	PF01494/5.5E-18/FAD binding domain	molecular_function:GO:0016491//oxidoreductase activity;	19.0166	253.418	3.73619	1.03e-18	1.65e-17	up-regulated
4 vs 5 dpi	WH10009761	gi|799247527|gb|KJZ76278.1|/6.56846e-59/hypothetical protein HIM_04360 [Hirsutella minnesotensis 3608]	gi|953403535|ref|XM_014689931.1|/6e-49/Metarhizium brunneum ARSEF 3297 calcofluor white hypersensitive protein partial mRNA	NA	NA	NA	A0A0F7ZVA6/2e-58/A0A0F7ZVA6_9HYPO Uncharacterized protein OS=Hirsutella minnesotensis 3608 GN=HIM_04360 PE=4 SV=1	NA	NA	12.5266	164.621	3.71608	1.08e-12	1.18e-11	up-regulated
4 vs 5 dpi	WH10003167	gi|572275698|gb|ETR99103.1|/4.35508e-138/NAD(P)-binding protein [Trichoderma reesei RUT C-30]	gi|953414469|ref|XM_014694156.1|/1e-134/Metarhizium brunneum ARSEF 3297 short chain dehydrogenase partial mRNA	A5E0R1/4e-09/MKAR_LODEL Very-long-chain 3-oxoacyl-CoA reductase OS=Lodderomyces elongisporus (strain ATCC 11503 / CBS 2605 / JCM 1781 / NBRC 1676 / NRRL YB-4239) GN=LELG_03198 PE=3 SV=1	pcs:Pc13g06640/3e-09/Pc13g06640; K06123 1-acylglycerone phosphate reductase [EC:1.1.1.101]	PA0117/2e-44/---	A0A024S182/1e-137/A0A024S182_HYPJE NAD(P)-binding protein OS=Trichoderma reesei RUT C-30 GN=M419DRAFT_87018 PE=4 SV=1	PF00106/9.8E-23/short chain dehydrogenase	NA	14.71	193.046	3.71407	2.13e-14	2.67e-13	up-regulated
4 vs 5 dpi	WH10003364	gi|927412910|ref|XP_013952286.1|/1.05881e-130/hypothetical protein TRIVIDRAFT_210285 [Trichoderma virens Gv29-8] &gt;gi|358380410|gb|EHK18088.1| hypothetical protein TRIVIDRAFT_210285 [Trichoderma virens Gv29-8]	gi|629690010|ref|XM_007812106.1|/1e-111/Metarhizium acridum CQMa 102 gliotoxin biosynthesis protein GliK partial mRNA	NA	npa:UCRNP2_3953/5e-65/putative 2-nitropropane dioxygenase protein; K00459 nitronate monooxygenase [EC:1.13.12.16]	NA	G9N5P6/3e-130/G9N5P6_HYPVG Uncharacterized protein OS=Hypocrea virens (strain Gv29-8 / FGSC 10586) GN=TRIVIDRAFT_210285 PE=4 SV=1	NA	NA	2.77278	35.9262	3.69563	0.0019033	0.00708315	up-regulated
4 vs 5 dpi	WH10008787	gi|572274834|gb|ETR98320.1|/0/putative apoptosis-inducing factor [Trichoderma reesei RUT C-30]	gi|953401193|ref|XM_014689314.1|/1e-168/Metarhizium brunneum ARSEF 3297 Pyridine nucleotide-disulfide oxidoreductase, NAD-binding domain protein partial mRNA	B5FXE5/2e-27/AIFM2_TAEGU Apoptosis-inducing factor 2 OS=Taeniopygia guttata GN=AIFM2 PE=2 SV=1	adl:AURDEDRAFT_180857/4e-09/nucleotide-binding domain-containing protein; K03885 NADH dehydrogenase [EC:1.6.99.3]	alr4094/1e-13/---	G9NXM2/0.0/G9NXM2_HYPAI Uncharacterized protein OS=Hypocrea atroviridis (strain ATCC 20476 / IMI 206040) GN=TRIATDRAFT_87269 PE=4 SV=1	PF07992/8.7E-38/Pyridine nucleotide-disulphide oxidoreductase	biological_process:GO:0055114//oxidation-reduction process;molecular_function:GO:0016491//oxidoreductase activity;	8.5148	109.99	3.69125	7.24e-09	5.74e-08	up-regulated
4 vs 5 dpi	WH10006442	gi|119500676|ref|XP_001267095.1|/1.34666e-117/WSC domain protein [Neosartorya fischeri NRRL 181] &gt;gi|119415260|gb|EAW25198.1| WSC domain protein [Neosartorya fischeri NRRL 181]	gi|119500675|ref|XM_001267094.1|/1e-117/Neosartorya fischeri NRRL 181 WSC domain protein (NFIA_106870) partial mRNA	D4AUF1/2e-12/WSCD1_ARTBC WSC domain-containing protein ARB_07867 OS=Arthroderma benhamiae (strain ATCC MYA-4681 / CBS 112371) GN=ARB_07867 PE=1 SV=1	lbc:LACBIDRAFT_318804/2e-10/glycoside hydrolase family 71 protein; K08254 glucan endo-1,3-alpha-glucosidase [EC:3.2.1.59]	NA	A1CX46/4e-117/A1CX46_NEOFI WSC domain protein OS=Neosartorya fischeri (strain ATCC 1020 / DSM 3700 / FGSC A1164 / NRRL 181) GN=NFIA_106870 PE=4 SV=1	PF01822/3.0E-15/WSC domain	NA	27.5314	352.204	3.67726	4.16e-25	9.03e-24	up-regulated
4 vs 5 dpi	WH10006845	gi|927422716|ref|XP_013957189.1|/3.30664e-68/hypothetical protein TRIVIDRAFT_201253 [Trichoderma virens Gv29-8] &gt;gi|358385392|gb|EHK22989.1| hypothetical protein TRIVIDRAFT_201253 [Trichoderma virens Gv29-8]	gi|517314787|emb|HF679026.1|/7e-48/Fusarium fujikuroi IMI 58289 draft genome, chromosome FFUJ_chr04	NA	NA	NA	G9MSI5/1e-67/G9MSI5_HYPVG Uncharacterized protein OS=Hypocrea virens (strain Gv29-8 / FGSC 10586) GN=TRIVIDRAFT_201253 PE=4 SV=1	NA	NA	6.78461	86.081	3.66536	5.52e-07	3.59e-06	up-regulated
4 vs 5 dpi	WH10004442	gi|927402517|ref|XP_013947104.1|/2.55825e-77/glycoside hydrolase family 18 protein [Trichoderma atroviride IMI 206040] &gt;gi|358399602|gb|EHK48939.1| glycoside hydrolase family 18 protein [Trichoderma atroviride IMI 206040]	gi|927402516|ref|XM_014091629.1|/1e-74/Trichoderma atroviride IMI 206040 glycoside hydrolase family 18 protein mRNA	Q4WLB9/3e-10/CFMA_ASPFU GPI-anchored CFEM domain protein A OS=Neosartorya fumigata (strain ATCC MYA-4609 / Af293 / CBS 101355 / FGSC A1100) GN=cfmA PE=1 SV=1	NA	NA	G9NJ64/8e-77/G9NJ64_HYPAI Glycoside hydrolase family 18 protein OS=Hypocrea atroviridis (strain ATCC 20476 / IMI 206040) GN=TRIATDRAFT_297699 PE=4 SV=1	PF05730/7.1E-11/CFEM domain	NA	17.974	226.099	3.65297	1.26e-16	1.8e-15	up-regulated
4 vs 5 dpi	WH10000873	gi|927405801|ref|XP_013949494.1|/0/glycoside hydrolase family 65 protein [Trichoderma virens Gv29-8] &gt;gi|358377608|gb|EHK15291.1| glycoside hydrolase family 65 protein [Trichoderma virens Gv29-8]	gi|927405800|ref|XM_014094019.1|/0.0/Trichoderma virens Gv29-8 glycoside hydrolase family 65 protein mRNA	P78617/0.0/TREA_EMENI Acid trehalase OS=Emericella nidulans (strain FGSC A4 / ATCC 38163 / CBS 112.46 / NRRL 194 / M139) GN=treA PE=3 SV=1	pic:PICST_80169/1e-107/ATH1; vacuolar acid trehalase (EC:3.2.1.28); K01194 alpha,alpha-trehalase [EC:3.2.1.28]	YPR026w/4e-101/---	G9NC66/0.0/G9NC66_HYPVG Glycoside hydrolase family 65 protein OS=Hypocrea virens (strain Gv29-8 / FGSC 10586) GN=TRIVIDRAFT_74715 PE=4 SV=1	PF03632/4.5E-21/Glycosyl hydrolase family 65 central catalytic domain	biological_process:GO:0005975//carbohydrate metabolic process;molecular_function:GO:0030246//carbohydrate binding;GO:0016787//hydrolase activity;	9.85208	123.76	3.65097	1.02e-09	8.87e-09	up-regulated
4 vs 5 dpi	WH10003040	gi|818156704|gb|KKO97834.1|/7.3342e-58/hypothetical protein THAR02_10056 [Trichoderma harzianum]	gi|629695072|ref|XM_007814637.1|/8e-45/Metarhizium acridum CQMa 102 glycine-rich cell wall structural protein 1 partial mRNA	NA	NA	NA	A0A0F9WZH5/2e-57/A0A0F9WZH5_TRIHA Uncharacterized protein OS=Trichoderma harzianum GN=THAR02_10056 PE=4 SV=1	NA	NA	23.4213	293.727	3.64858	4.4e-21	7.82e-20	up-regulated
4 vs 5 dpi	WH10006562	gi|589111581|ref|XP_006967813.1|/1.07673e-160/predicted protein [Trichoderma reesei QM6a] &gt;gi|340515904|gb|EGR46155.1| predicted protein [Trichoderma reesei QM6a] &gt;gi|572275925|gb|ETR99293.1| hypothetical protein M419DRAFT_138482 [Trichoderma reesei RUT C-30]	gi|953412671|ref|XM_014693257.1|/1e-149/Metarhizium brunneum ARSEF 3297 geranylgeranyl pyrophosphate synthetase partial mRNA	NA	dsq:DICSQDRAFT_163198/4e-11/anthranilate phosphoribosyltransferase; K00766 anthranilate phosphoribosyltransferase [EC:2.4.2.18]	NA	A0A024S1S6/3e-160/A0A024S1S6_HYPJE Uncharacterized protein OS=Trichoderma reesei RUT C-30 GN=M419DRAFT_138482 PE=4 SV=1	NA	NA	60.6083	759.9	3.64822	1.41e-50	7.66e-49	up-regulated
4 vs 5 dpi	WH10003086	gi|818165943|gb|KKP05437.1|/0/FAD binding domain-containing protein [Trichoderma harzianum]	gi|615440333|ref|XM_007591390.1|/0.0/Colletotrichum fioriniae PJ7 FAD binding domain-containing protein mRNA	P15245/8e-107/PH2M_TRICU Phenol 2-monooxygenase OS=Trichosporon cutaneum PE=1 SV=3	mrr:Moror_1977/2e-106/fad binding domain-containing protein; K03380 phenol 2-monooxygenase [EC:1.14.13.7]	Cgl2625_1/3e-57/---	A0A0F9ZZQ1/0.0/A0A0F9ZZQ1_TRIHA FAD binding domain-containing protein OS=Trichoderma harzianum GN=THAR02_02468 PE=4 SV=1	PF01494/5.5E-77/FAD binding domain	biological_process:GO:0055114//oxidation-reduction process;molecular_function:GO:0016491//oxidoreductase activity;GO:0071949//FAD binding;	120.174	1504.84	3.64642	2.87e-93	4.72e-91	up-regulated
4 vs 5 dpi	WH10004292	gi|589099401|ref|XP_006961723.1|/0/amino acid transporter [Trichoderma reesei QM6a] &gt;gi|340522650|gb|EGR52883.1| amino acid transporter [Trichoderma reesei QM6a]	gi|589099400|ref|XM_006961661.1|/0.0/Trichoderma reesei QM6a amino acid transporter (TRIREDRAFT_74070), partial mRNA	P38090/2e-136/AGP2_YEAST General amino acid permease AGP2 OS=Saccharomyces cerevisiae (strain ATCC 204508 / S288c) GN=AGP2 PE=1 SV=1	tre:TRIREDRAFT_74070/0.0/amino acid transporter; K16261 yeast amino acid transporter	YBR132c/8e-137/---	G0R8H8/0.0/G0R8H8_HYPJQ Amino acid transporter OS=Hypocrea jecorina (strain QM6a) GN=TRIREDRAFT_74070 PE=4 SV=1	PF00324/8.0E-94/Amino acid permease	biological_process:GO:0003333//amino acid transmembrane transport;cellular_component:GO:0016021//integral component of membrane;molecular_function:GO:0015171//amino acid transmembrane transporter activity;	49.7136	621.682	3.64447	4.34e-42	1.63e-40	up-regulated
4 vs 5 dpi	WH10000441	gi|908389062|gb|KND89735.1|/0/Peptide-N4-(N-acetyl-beta-glucosaminyl)asparagine amidase A [Tolypocladium ophioglossoides CBS 100239]	gi|953468732|ref|XM_014722355.1|/0.0/Metarhizium majus ARSEF 297 peptide-N4-(N-acetyl-beta-glucosaminyl)asparagine amidase A partial mRNA	P81898/2e-62/PNAA_PRUDU Peptide-N4-(N-acetyl-beta-glucosaminyl)asparagine amidase A OS=Prunus dulcis PE=1 SV=2	ani:AN5773.2/4e-100/hypothetical protein; K15710 E3 ubiquitin-protein ligase SHPRH [EC:3.6.4.- 2.3.2.27]	NA	A0A0L0N7D1/0.0/A0A0L0N7D1_9HYPO Peptide-N4-(N-acetyl-beta-glucosaminyl)asparagine amidase A OS=Tolypocladium ophioglossoides CBS 100239 GN=TOPH_05744 PE=4 SV=1	PF12222/5.4E-156/Peptide N-acetyl-beta-D-glucosaminyl asparaginase amidase A	NA	4.11006	51.1811	3.63838	0.000167366	0.000765577	up-regulated
4 vs 5 dpi	WH10008229	gi|302890798|ref|XP_003044282.1|/7.88809e-26/hypothetical protein NECHADRAFT_88513 [Nectria haematococca mpVI 77-13-4] &gt;gi|256725204|gb|EEU38569.1| hypothetical protein NECHADRAFT_88513 [Nectria haematococca mpVI 77-13-4]	gi|675324091|gb|CP009079.1|/4e-15/Verticillium dahliae JR2 chromosome 2, complete sequence	NA	NA	NA	W9X9D9/2e-19/W9X9D9_9EURO Uncharacterized protein OS=Cladophialophora psammophila CBS 110553 GN=A1O5_03312 PE=4 SV=1	NA	NA	10.9929	136.078	3.62979	2.07e-10	1.91e-09	up-regulated
4 vs 5 dpi	WH10005858	gi|927418532|ref|XP_013955097.1|/0/hypothetical protein TRIVIDRAFT_192570 [Trichoderma virens Gv29-8] &gt;gi|358383236|gb|EHK20904.1| hypothetical protein TRIVIDRAFT_192570 [Trichoderma virens Gv29-8]	gi|827069122|ref|XM_008097855.1|/0.0/Colletotrichum graminicola M1.001 methyltransferase domain-containing protein partial mRNA	NA	ure:UREG_00738/9e-61/hypothetical protein; K12584 m7GpppX diphosphatase [EC:3.6.1.59]	NA	G9MXK6/0.0/G9MXK6_HYPVG Uncharacterized protein OS=Hypocrea virens (strain Gv29-8 / FGSC 10586) GN=TRIVIDRAFT_192570 PE=4 SV=1	PF13489/6.7E-17/Methyltransferase domain	NA	5.64379	69.5627	3.62358	7.38e-06	4.15e-05	up-regulated
4 vs 5 dpi	WH10010024	gi|743627934|gb|KID59421.1|/4.6793e-91/hypothetical protein MAN_10726, partial [Metarhizium anisopliae ARSEF 549]	gi|170940748|emb|CU633895.1|/3e-34/Podospora anserina S mat+ genomic DNA chromosome 4, supercontig 4	NA	NA	NA	A0A0B4F0P9/1e-90/A0A0B4F0P9_METAN Uncharacterized protein (Fragment) OS=Metarhizium anisopliae ARSEF 549 GN=MAN_10726 PE=4 SV=1	NA	NA	5.44733	67.1071	3.62284	1.33e-05	7.26e-05	up-regulated
4 vs 5 dpi	WH10000056	gi|751754952|gb|KIN03129.1|/1.12167e-110/hypothetical protein OIDMADRAFT_102883 [Oidiodendron maius Zn]	gi|930135583|ref|XM_014312723.1|/1e-107/Grosmannia clavigera kw1407 lipase 1 partial mRNA	D4AX63/2e-61/LIPA_ARTBC Lipase A OS=Arthroderma benhamiae (strain ATCC MYA-4681 / CBS 112371) GN=ARB_00790 PE=3 SV=1	afm:AFUA_5G14150/7e-34/lipase (EC:3.1.1.3); K01046 triacylglycerol lipase [EC:3.1.1.3]	NA	A0A0C3CVY3/3e-110/A0A0C3CVY3_9PEZI Uncharacterized protein OS=Oidiodendron maius Zn GN=OIDMADRAFT_102883 PE=4 SV=1	PF03583/1.0E-49/Secretory lipase	NA	2.77278	34.0076	3.61645	0.00294191	0.0104666	up-regulated
4 vs 5 dpi	WH10004969	gi|666399087|gb|KEY64934.1|/2.96515e-156/hypothetical protein S7711_08933 [Stachybotrys chartarum IBT 7711] &gt;gi|667516255|gb|KFA45760.1| hypothetical protein S40293_09008 [Stachybotrys chartarum IBT 40293] &gt;gi|667733057|gb|KFA72520.1| hypothetical protein S40288_07869 [Stachybotrys chartarum IBT 40288]	gi|667662396|ref|XM_008604808.1|/1e-148/Beauveria bassiana ARSEF 2860 sphingolipid long chain base-responsive protein LSP1 partial mRNA	P53252/2e-67/PIL1_YEAST Sphingolipid long chain base-responsive protein PIL1 OS=Saccharomyces cerevisiae (strain ATCC 204508 / S288c) GN=PIL1 PE=1 SV=1	ela:UCREL1_5432/7e-127/putative ubiquinone biosynthesis monooxygenase coq6 protein; K06126 ubiquinone biosynthesis monooxygenase Coq6 [EC:1.14.13.-]	NA	A0A084R8I5/9e-156/A0A084R8I5_STACH Uncharacterized protein OS=Stachybotrys chartarum IBT 40288 GN=S40288_07869 PE=4 SV=1	PF13805/1.2E-108/Eisosome component PIL1	biological_process:GO:0031322//ascospore-type prospore-specific spindle pole body remodeling;cellular_component:GO:0070057//prospore membrane spindle pole body attachment site;GO:0035974//meiotic spindle pole body;GO:0070056//prospore membrane leading edge;	20.5503	249.376	3.60109	7.39e-18	1.14e-16	up-regulated
4 vs 5 dpi	WH10001249	gi|818162110|gb|KKP02082.1|/0/hypothetical protein THAR02_05808 [Trichoderma harzianum]	gi|629683042|ref|XM_007808626.1|/0.0/Metarhizium acridum CQMa 102 protein tyrosine phosphatase partial mRNA	P05186/1e-28/PPBT_HUMAN Alkaline phosphatase, tissue-nonspecific isozyme OS=Homo sapiens GN=ALPL PE=1 SV=4	yli:YALI0F16709g/1e-20/YALI0F16709p; K01077 alkaline phosphatase [EC:3.1.3.1]	DRB0046/6e-75/---	A0A0F9ZP76/0.0/A0A0F9ZP76_TRIHA Uncharacterized protein OS=Trichoderma harzianum GN=THAR02_05808 PE=3 SV=1	PF00245/2.8E-68/Alkaline phosphatase	biological_process:GO:0016311//dephosphorylation;molecular_function:GO:0016791//phosphatase activity;	43.8734	532.317	3.60087	6.6e-36	2.06e-34	up-regulated
4 vs 5 dpi	WH10004937	gi|818164864|gb|KKP04476.1|/0/ammonium transporter MEP1 [Trichoderma harzianum]	gi|927400870|ref|XM_014090806.1|/0.0/Trichoderma atroviride IMI 206040 ammonium transporter mRNA	P53390/1e-166/MEP3_YEAST Ammonium transporter MEP3 OS=Saccharomyces cerevisiae (strain ATCC 204508 / S288c) GN=MEP3 PE=1 SV=1	tre:TRIREDRAFT_43671/0.0/ammonium permease; K03320 ammonium transporter, Amt family	YPR138c/8e-167/---	A0A0F9XHI8/0.0/A0A0F9XHI8_TRIHA Ammonium transporter OS=Trichoderma harzianum GN=THAR02_03420 PE=3 SV=1	PF00909/2.6E-116/Ammonium Transporter Family	biological_process:GO:0072488//ammonium transmembrane transport;cellular_component:GO:0016021//integral component of membrane;molecular_function:GO:0008519//ammonium transmembrane transporter activity;	35.9479	435.734	3.59947	5.64e-30	1.46e-28	up-regulated
4 vs 5 dpi	WH10008231	gi|930686047|gb|ALG03244.1|/0/endochitinase [Isaria fumosorosea]	gi|536986465|gb|KF041477.1|/0.0/Cordyceps confragosa chintinase (CHI) mRNA, complete cds	P32470/0.0/CHI1_APHAL Chitinase 1 OS=Aphanocladium album GN=CHI1 PE=1 SV=2	cmt:CCM_07471/0.0/chitinase 1 precursor; K01183 chitinase [EC:3.2.1.14]	BH0916_1/4e-74/---	K4HJT3/0.0/K4HJT3_VERLE Endochitinase OS=Verticillium lecanii GN=chit1 PE=2 SV=1	PF00704/2.0E-74/Glycosyl hydrolases family 18	biological_process:GO:0071704//organic substance metabolic process;molecular_function:GO:0004553//hydrolase activity, hydrolyzing O-glycosyl compounds;	19.6059	236.695	3.59367	3.59e-17	5.27e-16	up-regulated
4 vs 5 dpi	WH10002606	gi|818163829|gb|KKP03561.1|/0/hypothetical protein THAR02_04368 [Trichoderma harzianum]	gi|927424839|ref|XM_014102776.1|/0.0/Trichoderma virens Gv29-8 glycoside hydrolase family 76 protein partial mRNA	Q75DG6/2e-110/DCW1_ASHGO Mannan endo-1,6-alpha-mannosidase DCW1 OS=Ashbya gossypii (strain ATCC 10895 / CBS 109.51 / FGSC 9923 / NRRL Y-1056) GN=DCW1 PE=3 SV=2	tre:TRIREDRAFT_122495/0.0/glycoside hydrolase family 76; K08257 mannan endo-1,6-alpha-mannosidase [EC:3.2.1.101]	NA	A0A0F9XEX2/0.0/A0A0F9XEX2_TRIHA Uncharacterized protein OS=Trichoderma harzianum GN=THAR02_04368 PE=4 SV=1	PF03663/8.3E-148/Glycosyl hydrolase family 76	biological_process:GO:0016052//carbohydrate catabolic process;cellular_component:GO:0016021//integral component of membrane;molecular_function:GO:0008496//mannan endo-1,6-alpha-mannosidase activity;	34.5124	414.992	3.5879	1.54e-28	3.79e-27	up-regulated
4 vs 5 dpi	WH10004443	gi|743631837|gb|KID63241.1|/0/Pirin, partial [Metarhizium anisopliae ARSEF 549]	gi|953401867|ref|XM_014689491.1|/0.0/Metarhizium brunneum ARSEF 3297 Pirin partial mRNA	O00625/6e-91/PIR_HUMAN Pirin OS=Homo sapiens GN=PIR PE=1 SV=1	maj:MAA_08818/0.0/Pirin; K06911 uncharacterized protein	RSc0541/2e-64/---	A0A0B4FBQ4/0.0/A0A0B4FBQ4_METAN Pirin (Fragment) OS=Metarhizium anisopliae ARSEF 549 GN=MAN_07442 PE=3 SV=1	PF05726/9.7E-26/Pirin C-terminal cupin domain	NA	36.1444	434.297	3.58684	7.39e-30	1.9e-28	up-regulated
4 vs 5 dpi	WH10004493	gi|818160320|gb|KKP00590.1|/0/hypothetical protein THAR02_07315 [Trichoderma harzianum]	gi|596677370|ref|XM_007278125.1|/0.0/Colletotrichum gloeosporioides Nara gc5 hsp70-like protein (CGGC5_7190), partial mRNA	Q9CZJ2/4e-12/HS12B_MOUSE Heat shock 70 kDa protein 12B OS=Mus musculus GN=Hspa12b PE=1 SV=1	pgu:PGUG_01956/1e-10/heat shock protein SSB1; K03283 heat shock 70kDa protein 1/8	YDL229w/1e-09/---	G9NCR2/0.0/G9NCR2_HYPVG Uncharacterized protein OS=Hypocrea virens (strain Gv29-8 / FGSC 10586) GN=TRIVIDRAFT_82586 PE=3 SV=1	PF00012/2.2E-11/Hsp70 protein	molecular_function:GO:0005524//ATP binding;	15.103	181.25	3.58508	2.61e-13	3e-12	up-regulated
4 vs 5 dpi	WH10004185	gi|927430864|ref|XP_013961263.1|/8.10437e-119/hypothetical protein TRIVIDRAFT_62836 [Trichoderma virens Gv29-8] &gt;gi|358389455|gb|EHK27047.1| hypothetical protein TRIVIDRAFT_62836 [Trichoderma virens Gv29-8]	gi|953390134|ref|XM_014683850.1|/3e-17/Metarhizium brunneum ARSEF 3297 Acyl-CoA N-acyltransferase partial mRNA	NA	NA	NA	G9MF81/2e-118/G9MF81_HYPVG Uncharacterized protein OS=Hypocrea virens (strain Gv29-8 / FGSC 10586) GN=TRIVIDRAFT_62836 PE=4 SV=1	PF00583/1.5E-6/Acetyltransferase (GNAT) family	molecular_function:GO:0008080//N-acetyltransferase activity;	8.31834	99.5355	3.58084	7.81e-08	5.56e-07	up-regulated
4 vs 5 dpi	WH10008976	gi|302888595|ref|XP_003043184.1|/0/hypothetical protein NECHADRAFT_86331 [Nectria haematococca mpVI 77-13-4] &gt;gi|256724099|gb|EEU37471.1| hypothetical protein NECHADRAFT_86331 [Nectria haematococca mpVI 77-13-4]	gi|629731473|ref|XM_007826776.1|/0.0/Metarhizium robertsii ARSEF 23 Glucose-methanol-choline oxidoreductase mRNA	Q12062/4e-67/AFLK_ASPPA Versicolorin B synthase OS=Aspergillus parasiticus GN=vbs PE=1 SV=1	aor:AOR_1_60014/2e-67/AO090026000028; versicolorin B synthase; K17646 5'-oxoaverantin cyclase / versicolorin B synthase [EC:4.2.1.142 4.2.1.143]	SMb20496/5e-64/---	X0ES85/0.0/X0ES85_FUSOX Uncharacterized protein OS=Fusarium oxysporum f. sp. radicis-lycopersici 26381 GN=FOCG_15849 PE=3 SV=1	PF05199/5.3E-31/GMC oxidoreductase	molecular_function:GO:0016491//oxidoreductase activity;	12.3302	147.148	3.577	5.33e-11	5.16e-10	up-regulated
4 vs 5 dpi	WH10001253	gi|818162113|gb|KKP02085.1|/0/HypA protein [Trichoderma harzianum]	gi|827060894|ref|XM_008093836.1|/1e-155/Colletotrichum graminicola M1.001 HypA protein partial mRNA	Q6UEF1/4e-62/AFLY_ASPPA Oxidoreductase AflY OS=Aspergillus parasiticus GN=aflY PE=4 SV=1	dsq:DICSQDRAFT_160562/6e-28/P-loop containing nucleoside triphosphate hydrolase protein; K12813 pre-mRNA-splicing factor ATP-dependent RNA helicase DHX16 [EC:3.6.4.13]	NA	A0A0F9XC24/0.0/A0A0F9XC24_TRIHA HypA protein OS=Trichoderma harzianum GN=THAR02_05811 PE=4 SV=1	PF14027/3.0E-85/Protein of unknown function (DUF4243)	NA	5.74202	68.2205	3.57058	9.72e-06	5.4e-05	up-regulated
4 vs 5 dpi	WH10001676	gi|927419072|ref|XP_013955367.1|/0/hypothetical protein TRIVIDRAFT_230947 [Trichoderma virens Gv29-8] &gt;gi|358383508|gb|EHK21173.1| hypothetical protein TRIVIDRAFT_230947 [Trichoderma virens Gv29-8]	gi|145583580|emb|AM294978.2|/0.0/Hypocrea lixii mRNA for serin endopeptidase (p8048 gene)	Q64K31/1e-10/SUB6_ARTBE Subtilisin-like protease 6 OS=Arthroderma benhamiae GN=SUB6 PE=3 SV=1	cne:CNH01120/2e-06/Kex protein; K01341 kexin [EC:3.4.21.61]	BS_vpr/5e-50/---	G9MWK6/0.0/G9MWK6_HYPVG Uncharacterized protein OS=Hypocrea virens (strain Gv29-8 / FGSC 10586) GN=TRIVIDRAFT_230947 PE=4 SV=1	PF00082/2.1E-47/Subtilase family	NA	78.9751	936.009	3.56705	7.85e-60	5.86e-58	up-regulated
4 vs 5 dpi	WH10006693	gi|743639296|gb|KID70663.1|/0/Aminotransferase class-III, partial [Metarhizium anisopliae ARSEF 549]	gi|953460910|ref|XM_014718444.1|/0.0/Metarhizium majus ARSEF 297 Aminotransferase class-III partial mRNA	O94562/4e-142/YGD3_SCHPO Uncharacterized aminotransferase C1771.03c OS=Schizosaccharomyces pombe (strain 972 / ATCC 24843) GN=SPBC1773.03c PE=3 SV=1	ctp:CTRG_05854/1e-53/adenosylmethionine-8-amino-7-oxononanoate aminotransferase; K00833 adenosylmethionine---8-amino-7-oxononanoate aminotransferase [EC:2.6.1.62]	SMb20277/6e-143/---	A0A0B4FJP1/0.0/A0A0B4FJP1_METAN Aminotransferase class-III (Fragment) OS=Metarhizium anisopliae ARSEF 549 GN=MAN_00262 PE=3 SV=1	PF00202/2.0E-95/Aminotransferase class-III	molecular_function:GO:0008483//transaminase activity;GO:0030170//pyridoxal phosphate binding;	5.64379	66.7993	3.5651	1.36e-05	7.44e-05	up-regulated
4 vs 5 dpi	WH10009795	gi|572275412|gb|ETR98847.1|/5.64717e-25/UPF0057-domain-containing protein [Trichoderma reesei RUT C-30]	gi|831351735|ref|XM_012890258.1|/3e-24/Pseudogymnoascus destructans 20631-21 plasma membrane proteolipid 3 partial mRNA	Q4HXT6/1e-25/PMP3_GIBZE Plasma membrane proteolipid 3 OS=Gibberella zeae (strain PH-1 / ATCC MYA-4620 / FGSC 9075 / NRRL 31084) GN=PMP3 PE=3 SV=2	NA	SPBC713.11c/4e-19/---	A0A024S195/2e-24/A0A024S195_HYPJE UPF0057-domain-containing protein OS=Trichoderma reesei RUT C-30 GN=M419DRAFT_124725 PE=4 SV=1	PF01679/3.5E-23/Proteolipid membrane potential modulator	cellular_component:GO:0016021//integral component of membrane;	80.5089	947.087	3.55628	2.46e-60	1.9e-58	up-regulated
4 vs 5 dpi	WH10003381	gi|336238203|ref|XP_003342446.1|/0/hypothetical protein SMAC_09755 [Sordaria macrospora k-hell] &gt;gi|380086648|emb|CCC05671.1| unnamed protein product [Sordaria macrospora k-hell]	gi|930138707|ref|XM_014314285.1|/1e-168/Grosmannia clavigera kw1407 aaa family ATPase partial mRNA	Q9P7J5/4e-08/YJNA_SCHPO Uncharacterized AAA domain-containing protein C24B10.10c OS=Schizosaccharomyces pombe (strain 972 / ATCC 24843) GN=SPCC24B10.10c PE=3 SV=1	ago:AGOS_AEL265W/1e-07/AEL265Wp; K12196 vacuolar protein-sorting-associated protein 4	all3141/3e-13/---	F7WCP6/0.0/F7WCP6_SORMK WGS project CABT00000000 data, contig 2.180 OS=Sordaria macrospora (strain ATCC MYA-333 / DSM 997 / K(L3346) / K-hell) GN=SMAC_09755 PE=4 SV=1	PF00004/4.5E-17/ATPase family associated with various cellular activities (AAA)	NA	2.77278	32.3889	3.54609	0.00426614	0.0145586	up-regulated
4 vs 5 dpi	WH10003664	gi|908394348|gb|KND94943.1|/2.08049e-67/hypothetical protein TOPH_00211 [Tolypocladium ophioglossoides CBS 100239]	gi|953406217|ref|XM_014690618.1|/2e-49/Metarhizium brunneum ARSEF 3297 Cell wall beta-glucan synthesis partial mRNA	NA	NA	NA	A0A0L0NLM1/6e-67/A0A0L0NLM1_9HYPO Uncharacterized protein OS=Tolypocladium ophioglossoides CBS 100239 GN=TOPH_00211 PE=4 SV=1	PF10342/2.0E-17/Ser-Thr-rich glycosyl-phosphatidyl-inositol-anchored membrane family	NA	2.67455	31.2124	3.54475	0.00568237	0.0187378	up-regulated
4 vs 5 dpi	WH10000076	gi|927416474|ref|XP_013954068.1|/2.98877e-55/hypothetical protein TRIVIDRAFT_156037 [Trichoderma virens Gv29-8] &gt;gi|358382198|gb|EHK19871.1| hypothetical protein TRIVIDRAFT_156037 [Trichoderma virens Gv29-8]	gi|94540570|gb|DQ493950.1|/1e-14/Magnaporthe grisea 70-15 clone 26K20 telomere region, partial sequence	NA	NA	NA	G9N0I9/9e-55/G9N0I9_HYPVG Uncharacterized protein OS=Hypocrea virens (strain Gv29-8 / FGSC 10586) GN=TRIVIDRAFT_156037 PE=4 SV=1	NA	NA	9.65562	112.627	3.54404	1.25e-08	9.63e-08	up-regulated
4 vs 5 dpi	WH10006686	gi|818160844|gb|KKP01019.1|/0/transcriptional activator xlnR [Trichoderma harzianum]	gi|667650884|ref|XM_008599052.1|/0.0/Beauveria bassiana ARSEF 2860 transcriptional activator xlnR partial mRNA	A1DIC0/5e-103/XLNR_NEOFI Xylanolytic transcriptional activator xlnR OS=Neosartorya fischeri (strain ATCC 1020 / DSM 3700 / FGSC A1164 / NRRL 181) GN=xlnR PE=3 SV=2	NA	NA	A0A0G0A7B1/0.0/A0A0G0A7B1_TRIHA Transcriptional activator xlnR OS=Trichoderma harzianum GN=THAR02_06883 PE=4 SV=1	PF04082/4.6E-14/Fungal specific transcription factor domain	biological_process:GO:0006351//transcription, DNA-templated;cellular_component:GO:0016021//integral component of membrane;GO:0005634//nucleus;molecular_function:GO:0008270//zinc ion binding;GO:0003677//DNA binding;	19.6059	227.607	3.53718	2.58e-16	3.61e-15	up-regulated
4 vs 5 dpi	WH10001780	gi|818160337|gb|KKP00601.1|/1.26455e-32/hypothetical protein THAR02_07288 [Trichoderma harzianum]	gi|387910974|emb|HE651249.1|/1e-13/Colletotrichum higginsianum mRNA for EC86 protein, strain IMI349063A	NA	NA	NA	A0A0F9X5Z9/4e-32/A0A0F9X5Z9_TRIHA Uncharacterized protein OS=Trichoderma harzianum GN=THAR02_07288 PE=4 SV=1	NA	NA	58.6213	679.52	3.53502	1.77e-44	7.41e-43	up-regulated
4 vs 5 dpi	WH10000623	gi|629695737|ref|XP_007813160.1|/3.10806e-106/O-methyltransferase, putative [Metarhizium acridum CQMa 102] &gt;gi|322695332|gb|EFY87142.1| O-methyltransferase, putative [Metarhizium acridum CQMa 102]	gi|629707855|ref|XM_007819296.1|/1e-101/Metarhizium robertsii ARSEF 23 O-methyltransferase mRNA	NA	vda:VDAG_08288/7e-09/catechol O-methyltransferase; K00545 catechol O-methyltransferase [EC:2.1.1.6]	mll5689/9e-33/---	E9ENL2/3e-101/E9ENL2_METRA O-methyltransferase OS=Metarhizium robertsii (strain ARSEF 23 / ATCC MYA-3075) GN=MAA_01298 PE=4 SV=1	PF13578/4.0E-14/Methyltransferase domain	biological_process:GO:0032259//methylation;molecular_function:GO:0008171//O-methyltransferase activity;	30.697	354.217	3.52846	2.2e-24	4.68e-23	up-regulated
4 vs 5 dpi	WH10004227	gi|913883206|emb|CRK19874.1|/5.3575e-73/hypothetical protein BN1723_011997 [Verticillium longisporum]	gi|302891024|ref|XM_003044349.1|/2e-68/Nectria haematococca mpVI 77-13-4 expressed protein, mRNA	NA	NA	NA	A0A0G4LDA4/2e-72/A0A0G4LDA4_9PEZI Uncharacterized protein OS=Verticillium longisporum GN=BN1723_011997 PE=4 SV=1	NA	NA	102.691	1184.32	3.52767	4.92e-73	5.14e-71	up-regulated
4 vs 5 dpi	WH10009721	gi|818167461|gb|KKP06813.1|/4.52019e-16/hypothetical protein THAR02_01105 [Trichoderma harzianum]	gi|927384040|ref|XM_014082391.1|/3e-07/Trichoderma atroviride IMI 206040 hypothetical protein partial mRNA	NA	NA	NA	A0A0F9Y3Z4/1e-15/A0A0F9Y3Z4_TRIHA Uncharacterized protein OS=Trichoderma harzianum GN=THAR02_01105 PE=4 SV=1	NA	NA	2.67455	30.7545	3.52343	0.00628106	0.020463	up-regulated
4 vs 5 dpi	WH10005722	gi|667527000|gb|KFA55300.1|/6.68164e-179/hypothetical protein S40293_04987 [Stachybotrys chartarum IBT 40293] &gt;gi|667738243|gb|KFA77442.1| hypothetical protein S40288_03127 [Stachybotrys chartarum IBT 40288]	gi|615438539|ref|XM_007590820.1|/1e-176/Colletotrichum fioriniae PJ7 polysaccharide deacetylase mRNA	D4AM78/8e-42/CDA_ARTBC Chitin deacetylase ARB_04768 OS=Arthroderma benhamiae (strain ATCC MYA-4681 / CBS 112371) GN=ARB_04768 PE=3 SV=1	afm:AFUA_6G10430/2e-101/chitin deacetylase (EC:3.5.1.41); K01452 chitin deacetylase [EC:3.5.1.41]	lin0436/3e-28/---	A0A084RMK7/2e-178/A0A084RMK7_STACH Uncharacterized protein OS=Stachybotrys chartarum IBT 40288 GN=S40288_03127 PE=4 SV=1	PF00187/3.5E-8/Chitin recognition protein	molecular_function:GO:0003824//catalytic activity;	6.98107	79.6774	3.51265	2.21e-06	1.34e-05	up-regulated
4 vs 5 dpi	WH10008225	gi|159122690|gb|EDP47811.1|/2.91956e-16/conserved hypothetical protein [Aspergillus fumigatus A1163]	gi|70996816|ref|XM_748070.1|/5e-14/Aspergillus fumigatus Af293 cell surface metalloreductase (FreA) (AFUA_5G14940), partial mRNA	NA	NA	NA	A0A084C0H4/1e-14/A0A084C0H4_ASPFM Cell surface metalloreductase FreA OS=Aspergillus fumigatus var. RP-2014 GN=BA78_6690 PE=4 SV=1	NA	NA	2.67455	30.415	3.50741	0.00674948	0.0217987	up-regulated
4 vs 5 dpi	WH10005914	gi|927758378|gb|KPA41571.1|/2.30333e-83/hypothetical protein FLAG1_05533 [Fusarium langsethiae]	gi|517309970|emb|HF679023.1|/3e-57/Fusarium fujikuroi IMI 58289 draft genome, chromosome FFUJ_chr01	NA	NA	NA	A0A0N0DER8/7e-83/A0A0N0DER8_9HYPO Uncharacterized protein OS=Fusarium langsethiae GN=FLAG1_05533 PE=4 SV=1	NA	NA	40.4509	455.103	3.49195	2.26e-30	5.93e-29	up-regulated
4 vs 5 dpi	WH10002182	gi|818154661|gb|KKO96674.1|/0/hypothetical protein THAR02_11223 [Trichoderma harzianum]	gi|915145767|ref|XM_013471361.1|/0.0/Rasamsonia emersonii CBS 393.64 Uncharacterized protein mRNA	NA	NA	NA	A0A0F9WW21/0.0/A0A0F9WW21_TRIHA Uncharacterized protein OS=Trichoderma harzianum GN=THAR02_11223 PE=4 SV=1	PF00172/4.4E-8/Fungal Zn(2)-Cys(6) binuclear cluster domain	biological_process:GO:0006357//regulation of transcription from RNA polymerase II promoter;cellular_component:GO:0005634//nucleus;molecular_function:GO:0003677//DNA binding;GO:0000981//sequence-specific DNA binding RNA polymerase II transcription factor activity;GO:0008270//zinc ion binding;	4.30651	47.9596	3.47723	0.00033201	0.00144317	up-regulated
4 vs 5 dpi	WH10001521	gi|936414811|gb|KPM43184.1|/6.98555e-11/hypothetical protein AK830_g3362 [Neonectria ditissima]	gi|699040812|emb|HG970332.1|/2e-09/Fusarium graminearum chromosome 1, complete genome	NA	NA	NA	K3VUY6/2e-09/K3VUY6_FUSPC Uncharacterized protein OS=Fusarium pseudograminearum (strain CS3096) GN=FPSE_00390 PE=4 SV=1	NA	NA	27.7278	306.51	3.46653	6.88e-21	1.22e-19	up-regulated
4 vs 5 dpi	WH10004435	gi|927385995|ref|XP_013938843.1|/1.14449e-154/hypothetical protein TRIATDRAFT_30187 [Trichoderma atroviride IMI 206040] &gt;gi|358392762|gb|EHK42166.1| hypothetical protein TRIATDRAFT_30187 [Trichoderma atroviride IMI 206040]	gi|325974188|emb|FQ790281.1|/3e-97/Botryotinia fuckeliana T4 SuperContig_330_1 genomic supercontig	NA	NA	NA	G9P5J8/3e-154/G9P5J8_HYPAI Uncharacterized protein OS=Hypocrea atroviridis (strain ATCC 20476 / IMI 206040) GN=TRIATDRAFT_30187 PE=4 SV=1	NA	NA	6.78461	74.8529	3.46372	6.66e-06	3.77e-05	up-regulated
4 vs 5 dpi	WH10002493	gi|799244937|gb|KJZ73817.1|/9.69845e-43/hypothetical protein HIM_06710 [Hirsutella minnesotensis 3608]	gi|699040812|emb|HG970332.1|/8e-26/Fusarium graminearum chromosome 1, complete genome	NA	NA	NA	A0A0F7ZZ92/3e-42/A0A0F7ZZ92_9HYPO Uncharacterized protein OS=Hirsutella minnesotensis 3608 GN=HIM_06710 PE=4 SV=1	NA	NA	27.9243	307.639	3.46165	5.21e-21	9.23e-20	up-regulated
4 vs 5 dpi	WH10005790	gi|927418368|ref|XP_013955015.1|/1.88418e-61/hypothetical protein TRIVIDRAFT_230997 [Trichoderma virens Gv29-8] &gt;gi|358383152|gb|EHK20820.1| hypothetical protein TRIVIDRAFT_230997 [Trichoderma virens Gv29-8]	gi|699037166|emb|HG970333.1|/3e-30/Fusarium graminearum chromosome 2, complete genome	NA	NA	NA	G9MXC2/6e-61/G9MXC2_HYPVG Uncharacterized protein OS=Hypocrea virens (strain Gv29-8 / FGSC 10586) GN=TRIVIDRAFT_230997 PE=4 SV=1	NA	NA	10.9929	121.036	3.46079	5.62e-09	4.52e-08	up-regulated
4 vs 5 dpi	WH10008395	gi|818157935|gb|KKO98718.1|/0/malate synthase, glyoxysomal [Trichoderma harzianum]	gi|927393454|ref|XM_014087098.1|/0.0/Trichoderma atroviride IMI 206040 malate synthase mRNA	P28345/0.0/MASY_NEUCR Malate synthase, glyoxysomal OS=Neurospora crassa (strain ATCC 24698 / 74-OR23-1A / CBS 708.71 / DSM 1257 / FGSC 987) GN=acu-9 PE=3 SV=2	maj:MAA_07376/0.0/malate synthase; K01638 malate synthase [EC:2.3.3.9]	YIR031c/0.0/---	A0A0F9ZZX8/0.0/A0A0F9ZZX8_TRIHA Malate synthase OS=Trichoderma harzianum GN=THAR02_09178 PE=3 SV=1	PF01274/6.7E-226/Malate synthase	biological_process:GO:0006099//tricarboxylic acid cycle;GO:0006097//glyoxylate cycle;molecular_function:GO:0004474//malate synthase activity;	77.0485	846.786	3.45816	1.24e-52	7.16e-51	up-regulated
4 vs 5 dpi	WH10002440	gi|761845410|ref|XP_007819590.2|/7.19824e-163/AflYd/sugR/sugar regulator [Metarhizium robertsii ARSEF 23] &gt;gi|734840909|gb|EFZ00805.2| AflYd/sugR/sugar regulator [Metarhizium robertsii ARSEF 23]	gi|761845409|ref|XM_007821399.2|/1e-163/Metarhizium robertsii ARSEF 23 AflYd/sugR/sugar regulator mRNA	P33181/9e-26/SUC1_CANAL Probable sucrose utilization protein SUC1 OS=Candida albicans (strain SC5314 / ATCC MYA-2876) GN=SUC1 PE=3 SV=2	pte:PTT_00981/1e-17/hypothetical protein; K08141 MFS transporter, SP family, general alpha glucoside:H+ symporter	NA	E9ETQ2/2e-162/E9ETQ2_METRA AflYd/sugR/sugar regulator OS=Metarhizium robertsii (strain ARSEF 23 / ATCC MYA-3075) GN=MAA_03401 PE=4 SV=2	NA	NA	4.30651	47.2412	3.45545	0.000387969	0.00167144	up-regulated
4 vs 5 dpi	WH10008966	gi|927423452|ref|XP_013957557.1|/2.45239e-86/hypothetical protein TRIVIDRAFT_86828 [Trichoderma virens Gv29-8] &gt;gi|358385729|gb|EHK23325.1| hypothetical protein TRIVIDRAFT_86828 [Trichoderma virens Gv29-8]	gi|629718514|ref|XM_007822660.1|/3e-81/Metarhizium robertsii ARSEF 23 Ankyrin repeat-containing domain protein mRNA	Q0JKV1/2e-15/AKT1_ORYSJ Potassium channel AKT1 OS=Oryza sativa subsp. japonica GN=AKT1 PE=2 SV=1	cci:CC1G_01603/2e-08/palmitoyltransferase AKR1; K20032 palmitoyltransferase ZDHHC13/17 [EC:2.3.1.225]	Cgl2294/2e-33/---	G9MN33/7e-86/G9MN33_HYPVG Uncharacterized protein OS=Hypocrea virens (strain Gv29-8 / FGSC 10586) GN=TRIVIDRAFT_86828 PE=4 SV=1	PF12796/1.2E-12/Ankyrin repeats (3 copies)	NA	2.67455	29.2622	3.45167	0.0087494	0.0274093	up-regulated
4 vs 5 dpi	WH10001907	gi|734660354|gb|KHN97408.1|/1.01508e-127/hypothetical protein MAM_04423 [Metarhizium album ARSEF 1941]	gi|347000997|gb|CP003011.1|/3e-32/Thielavia terrestris NRRL 8126 chromosome 3, complete sequence	NA	NA	NA	A0A0B2WTN2/3e-127/A0A0B2WTN2_9HYPO Uncharacterized protein OS=Metarhizium album ARSEF 1941 GN=MAM_04423 PE=4 SV=1	NA	NA	138.246	1502.89	3.44243	2.18e-87	3.06e-85	up-regulated
4 vs 5 dpi	WH10003343	gi|672798213|gb|KFH48748.1|/0/hypothetical protein ACRE_003540 [Acremonium chrysogenum ATCC 11550]	gi|699034075|emb|HG970334.1|/0.0/Fusarium graminearum chromosome 3, complete genome	NA	NA	NA	A0A086THB6/0.0/A0A086THB6_ACRCH Uncharacterized protein OS=Acremonium chrysogenum ATCC 11550 GN=ACRE_003540 PE=4 SV=1	PF11443/7.3E-212/Domain of unknown function (DUF2828)	NA	24.8568	268.895	3.43533	2.52e-18	3.96e-17	up-regulated
4 vs 5 dpi	WH10009390	gi|927427276|ref|XP_013959469.1|/0/hypothetical protein TRIVIDRAFT_61957 [Trichoderma virens Gv29-8] &gt;gi|358387664|gb|EHK25258.1| hypothetical protein TRIVIDRAFT_61957 [Trichoderma virens Gv29-8]	gi|615458299|ref|XM_007597001.1|/0.0/Colletotrichum fioriniae PJ7 alcohol dehydrogenase GroES-like domain-containing protein mRNA	P11415/9e-12/QOR_CAVPO Quinone oxidoreductase OS=Cavia porcellus GN=CRYZ PE=1 SV=1	aor:AOR_1_492164/9e-14/AO090001000287; alcohol dehydrogenase; K15385 aspyridone synthetase trans-acting enoyl reductase	SPAC2E1P3.01/1e-08/---	G9MIE1/0.0/G9MIE1_HYPVG Uncharacterized protein OS=Hypocrea virens (strain Gv29-8 / FGSC 10586) GN=TRIVIDRAFT_61957 PE=4 SV=1	PF08240/9.0E-5/Alcohol dehydrogenase GroES-like domain	biological_process:GO:0055114//oxidation-reduction process;molecular_function:GO:0016491//oxidoreductase activity;GO:0008270//zinc ion binding;	2.67455	28.8831	3.43286	0.0095556	0.0295721	up-regulated
4 vs 5 dpi	WH10003155	gi|835889759|gb|KLU82019.1|/0/hypothetical protein MAPG_01098 [Magnaporthiopsis poae ATCC 64411]	gi|347004587|gb|CP003014.1|/6e-81/Thielavia terrestris NRRL 8126 chromosome 6, complete sequence	NA	NA	BH0684/4e-12/---	A0A0C4DMT6/0.0/A0A0C4DMT6_MAGP6 Uncharacterized protein OS=Magnaporthiopsis poae (strain ATCC 64411 / 73-15) GN=MAPG_01098 PE=3 SV=1	PF00082/2.5E-22/Subtilase family	NA	34.9053	375.512	3.42734	5.63e-25	1.21e-23	up-regulated
4 vs 5 dpi	WH10006403	gi|818158245|gb|KKO98947.1|/0/hypothetical protein THAR02_08937 [Trichoderma harzianum]	gi|699034075|emb|HG970334.1|/1e-170/Fusarium graminearum chromosome 3, complete genome	NA	NA	NA	A0A0F9XE37/0.0/A0A0F9XE37_TRIHA Uncharacterized protein OS=Trichoderma harzianum GN=THAR02_08937 PE=4 SV=1	NA	NA	4.30651	46.2383	3.42449	0.000488173	0.00206014	up-regulated
4 vs 5 dpi	WH10001749	gi|953412706|ref|XP_014548760.1|/0/Choline transporter-like protein, partial [Metarhizium brunneum ARSEF 3297] &gt;gi|743648596|gb|KID79622.1| Choline transporter-like protein, partial [Metarhizium brunneum ARSEF 3297]	gi|953412705|ref|XM_014693274.1|/0.0/Metarhizium brunneum ARSEF 3297 Choline transporter-like protein partial mRNA	Q4I8E9/0.0/PNS1_GIBZE Protein PNS1 OS=Gibberella zeae (strain PH-1 / ATCC MYA-4620 / FGSC 9075 / NRRL 31084) GN=PNS1 PE=3 SV=1	NA	NA	A0A0B4GIT3/0.0/A0A0B4GIT3_9HYPO Choline transporter-like protein (Fragment) OS=Metarhizium brunneum ARSEF 3297 GN=MBR_00934 PE=4 SV=1	PF04515/5.8E-80/Plasma-membrane choline transporter	cellular_component:GO:0016021//integral component of membrane;	60.2533	645.631	3.4216	4.4e-41	1.59e-39	up-regulated
4 vs 5 dpi	WH10001864	gi|667662799|ref|XP_008603231.1|/0/vegetative incompatibility protein HET-E-1 [Beauveria bassiana ARSEF 2860] &gt;gi|400593139|gb|EJP61137.1| vegetative incompatibility protein HET-E-1 [Beauveria bassiana ARSEF 2860]	gi|667662798|ref|XM_008605009.1|/0.0/Beauveria bassiana ARSEF 2860 vegetative incompatibility protein HET-E-1 partial mRNA	Q00808/1e-62/HETE1_PODAS Vegetative incompatibility protein HET-E-1 OS=Podospora anserina GN=HET-E1 PE=3 SV=1	mrr:Moror_15221/5e-22/cytoplasmic 1; K05692 actin beta/gamma 1	MA2525/2e-21/---	J4UF90/0.0/J4UF90_BEAB2 Vegetative incompatibility protein HET-E-1 OS=Beauveria bassiana (strain ARSEF 2860) GN=BBA_09912 PE=4 SV=1	PF00400/2.1E-4/WD domain, G-beta repeat	NA	9.85208	105.473	3.42031	5.75e-08	4.15e-07	up-regulated
4 vs 5 dpi	WH10001295	gi|908392939|gb|KND93550.1|/0/Eisosome protein 1 [Tolypocladium ophioglossoides CBS 100239]	gi|517312918|emb|HF679025.1|/0.0/Fusarium fujikuroi IMI 58289 draft genome, chromosome FFUJ_chr03	NA	NA	NA	A0A0L0NIK8/0.0/A0A0L0NIK8_9HYPO Eisosome protein 1 OS=Tolypocladium ophioglossoides CBS 100239 GN=TOPH_01872 PE=4 SV=1	PF12757/1.0E-44/Protein of unknown function (DUF3812)	NA	24.2674	259.672	3.4196	1.97e-17	2.95e-16	up-regulated
4 vs 5 dpi	WH10000048	gi|729185658|emb|CEJ91512.1|/0/Putative FluG domain-containing protein [Torrubiella hemipterigena]	gi|667662998|ref|XM_008605109.1|/0.0/Beauveria bassiana ARSEF 2860 FluG domain-containing protein partial mRNA	NA	NA	NA	A0A0B4EI06/0.0/A0A0B4EI06_9HYPO Uncharacterized protein (Fragment) OS=Metarhizium brunneum ARSEF 3297 GN=MBR_10144 PE=4 SV=1	PF11917/5.3E-84/Protein of unknown function (DUF3435)	NA	17.0296	181.676	3.41525	6.14e-13	6.9e-12	up-regulated
4 vs 5 dpi	WH10004638	NA	NA	NA	NA	NA	NA	NA	NA	2.67455	28.2594	3.40136	0.0109456	0.0333421	up-regulated
4 vs 5 dpi	WH10006819	gi|572274027|gb|ETR97595.1|/0/Nitrilotriacetate monooxygenase component A/pristinamycin IIA synthase subunit A [Trichoderma reesei RUT C-30]	gi|628236677|ref|XM_007724747.1|/0.0/Capronia coronata CBS 617.96 alkanesulfonate monooxygenase partial mRNA	NA	mgr:MGG_05555/4e-71/xenobiotic compound monooxygenase; K04091 alkanesulfonate monooxygenase [EC:1.14.14.5]	SMb21691/2e-129/---	A0A024RZJ4/0.0/A0A024RZJ4_HYPJE Nitrilotriacetate monooxygenase component A/pristinamycin IIA synthase subunit A OS=Trichoderma reesei RUT C-30 GN=M419DRAFT_91083 PE=4 SV=1	PF00296/1.3E-60/Luciferase-like monooxygenase	biological_process:GO:0055114//oxidation-reduction process;molecular_function:GO:0016705//oxidoreductase activity, acting on paired donors, with incorporation or reduction of molecular oxygen;GO:0004497//monooxygenase activity;	41.7882	439.501	3.3947	1.56e-28	3.83e-27	up-regulated
4 vs 5 dpi	WH10008794	gi|818158978|gb|KKO99517.1|/0/hypothetical protein THAR02_08371 [Trichoderma harzianum]	gi|667644448|ref|XM_008595834.1|/0.0/Beauveria bassiana ARSEF 2860 dimethylaniline monooxygenase 3 partial mRNA	Q04799/3e-40/FMO5_RABIT Dimethylaniline monooxygenase [N-oxide-forming] 5 OS=Oryctolagus cuniculus GN=FMO5 PE=1 SV=2	cmt:CCM_05972/0.0/dimethylaniline monooxygenase 2; K00485 dimethylaniline monooxygenase (N-oxide forming) [EC:1.14.13.8]	CC0774/7e-28/---	A0A0F9XG22/0.0/A0A0F9XG22_TRIHA Uncharacterized protein OS=Trichoderma harzianum GN=THAR02_08371 PE=4 SV=1	PF00743/1.0E-38/Flavin-binding monooxygenase-like	biological_process:GO:0055114//oxidation-reduction process;molecular_function:GO:0050661//NADP binding;GO:0004499//N,N-dimethylaniline monooxygenase activity;GO:0050660//flavin adenine dinucleotide binding;	25.0533	260.027	3.37559	1.58e-17	2.38e-16	up-regulated
4 vs 5 dpi	WH10006404	gi|902265419|emb|CRL31138.1|/0/NACHT nucleoside triphosphatase [Penicillium camemberti]	gi|256542363|gb|AC237393.1|/0.0/Neurospora tetrasperma clone JGIFHCO-17G11, complete sequence	Q00808/0.0/HETE1_PODAS Vegetative incompatibility protein HET-E-1 OS=Podospora anserina GN=HET-E1 PE=3 SV=1	psq:PUNSTDRAFT_79092/3e-32/WD40 repeat-containing protein; K14963 COMPASS component SWD3	MA2525/3e-72/---	A0A0G4PXB0/0.0/A0A0G4PXB0_PENCA NACHT nucleoside triphosphatase OS=Penicillium camembertii GN=PCAMFM013_S080g000001 PE=4 SV=1	PF00400/0.03/WD domain, G-beta repeat	NA	6.88284	71.3551	3.37394	1.39e-05	7.59e-05	up-regulated
4 vs 5 dpi	WH10008138	gi|927408891|ref|XP_013950291.1|/0/hypothetical protein TRIVIDRAFT_217152 [Trichoderma virens Gv29-8] &gt;gi|358378409|gb|EHK16091.1| hypothetical protein TRIVIDRAFT_217152 [Trichoderma virens Gv29-8]	gi|589108332|ref|XM_006966127.1|/0.0/Trichoderma reesei QM6a glutamate decarboxylase (TRIREDRAFT_122350), mRNA	Q07346/2e-172/DCE_PETHY Glutamate decarboxylase OS=Petunia hybrida GN=GAD PE=1 SV=1	tre:TRIREDRAFT_122350/0.0/glutamate decarboxylase; K01580 glutamate decarboxylase [EC:4.1.1.15]	sll1641/4e-150/---	G9NB83/0.0/G9NB83_HYPVG Glutamate decarboxylase OS=Hypocrea virens (strain Gv29-8 / FGSC 10586) GN=TRIVIDRAFT_217152 PE=3 SV=1	PF00282/4.9E-76/Pyridoxal-dependent decarboxylase conserved domain	biological_process:GO:0006536//glutamate metabolic process;molecular_function:GO:0030170//pyridoxal phosphate binding;GO:0004351//glutamate decarboxylase activity;	120.174	1244.6	3.37248	2.39e-72	2.44e-70	up-regulated
4 vs 5 dpi	WH10002374	gi|927385933|ref|XP_013938812.1|/0/multidrug resistance-related protein [Trichoderma atroviride IMI 206040] &gt;gi|358392340|gb|EHK41744.1| multidrug resistance-related protein [Trichoderma atroviride IMI 206040]	gi|927385932|ref|XM_014083337.1|/0.0/Trichoderma atroviride IMI 206040 multidrug resistance-related protein partial mRNA	Q5F364/3e-158/MRP1_CHICK Multidrug resistance-associated protein 1 OS=Gallus gallus GN=ABCC1 PE=2 SV=1	ure:UREG_00750/1e-48/similar to P-glycoprotein; K05658 ATP-binding cassette, subfamily B (MDR/TAP), member 1 [EC:3.6.3.44]	YDR135c/5e-146/---	G9P8B1/0.0/G9P8B1_HYPAI Multidrug resistance-related protein OS=Hypocrea atroviridis (strain ATCC 20476 / IMI 206040) GN=TRIATDRAFT_29756 PE=3 SV=1	PF00664/1.1E-29/ABC transporter transmembrane region	biological_process:GO:0055085//transmembrane transport;cellular_component:GO:0016021//integral component of membrane;molecular_function:GO:0005524//ATP binding;GO:0042626//ATPase activity, coupled to transmembrane movement of substances;	12.2319	126.453	3.36987	4.77e-09	3.88e-08	up-regulated
4 vs 5 dpi	WH10002350	gi|682285467|gb|KFY05480.1|/0/hypothetical protein V492_08509 [Pseudogymnoascus sp. VKM F-4246]	gi|117582118|gb|DQ886936.2|/0.0/Chaetomium cupreum chitinase mRNA, complete cds	P09805/5e-51/KTXA_KLULA Killer toxin subunits alpha/beta OS=Kluyveromyces lactis (strain ATCC 8585 / CBS 2359 / DSM 70799 / NBRC 1267 / NRRL Y-1140 / WM37) PE=1 SV=1	mrr:Moror_16165/0.0/class v; K01183 chitinase [EC:3.2.1.14]	lin0153_1/9e-29/---	A0A093Z2Z8/0.0/A0A093Z2Z8_9PEZI Uncharacterized protein OS=Pseudogymnoascus pannorum VKM F-4246 GN=V492_08509 PE=4 SV=1	PF00704/1.9E-60/Glycosyl hydrolases family 18	biological_process:GO:0006032//chitin catabolic process;GO:0005975//carbohydrate metabolic process;molecular_function:GO:0004568//chitinase activity;GO:0008061//chitin binding;	23.4213	239.388	3.35346	4.68e-16	6.47e-15	up-regulated
4 vs 5 dpi	WH10009540	gi|908390422|gb|KND91060.1|/0/Alkaline proteinase [Tolypocladium ophioglossoides CBS 100239]	gi|451810078|dbj|AB781598.1|/1e-166/Fusarium oxysporum krtA gene for alkaline protease, complete cds, strain: 26-1	P29118/9e-145/ALP_ACRCH Alkaline proteinase OS=Acremonium chrysogenum GN=ALP PE=3 SV=1	ani:AN5558.2/5e-141/similar to alkaline protease; K18549 oryzin [EC:3.4.21.63]	SPAC1006.01/3e-76/---	A0A0L0NBE7/0.0/A0A0L0NBE7_9HYPO Alkaline proteinase OS=Tolypocladium ophioglossoides CBS 100239 GN=TOPH_04225 PE=3 SV=1	PF00082/1.4E-36/Subtilase family	biological_process:GO:0006508//proteolysis;molecular_function:GO:0004252//serine-type endopeptidase activity;	23.9124	243.533	3.34828	1.81e-16	2.55e-15	up-regulated
4 vs 5 dpi	WH10001193	gi|969879389|gb|KUE96625.1|/0/hypothetical protein TGAM01_08928 [Trichoderma gamsii]	gi|589098196|ref|XM_006961059.1|/0.0/Trichoderma reesei QM6a carboxy terminal WSC domain-containing protein (TRIREDRAFT_73523), mRNA	D4AUF4/1e-142/WSCD2_ARTBC WSC domain-containing protein ARB_07870 OS=Arthroderma benhamiae (strain ATCC MYA-4681 / CBS 112371) GN=ARB_07870 PE=1 SV=1	mbe:MBM_02253/3e-22/WSC domain-containing protein; K19791 iron transport multicopper oxidase	BH0906/2e-06/---	G9ME52/0.0/G9ME52_HYPVG Uncharacterized protein OS=Hypocrea virens (strain Gv29-8 / FGSC 10586) GN=TRIVIDRAFT_73257 PE=3 SV=1	PF01822/4.7E-18/WSC domain	biological_process:GO:0055114//oxidation-reduction process;GO:0006979//response to oxidative stress;molecular_function:GO:0020037//heme binding;GO:0004601//peroxidase activity;	466.673	4729.98	3.34135	2.18e-210	1.76e-207	up-regulated
4 vs 5 dpi	WH10007088	gi|818165857|gb|KKP05361.1|/1.0614e-133/hypothetical protein THAR02_02550 [Trichoderma harzianum]	gi|699034075|emb|HG970334.1|/1e-97/Fusarium graminearum chromosome 3, complete genome	Q05469/2e-10/LIPS_HUMAN Hormone-sensitive lipase OS=Homo sapiens GN=LIPE PE=1 SV=4	mbe:MBM_03744/1e-10/ATP-dependent RNA helicase DBP8; K14778 ATP-dependent RNA helicase DDX49/DBP8 [EC:3.6.4.13]	RSc0439/2e-14/---	A0A0F9XKJ0/3e-133/A0A0F9XKJ0_TRIHA Uncharacterized protein OS=Trichoderma harzianum GN=THAR02_02550 PE=4 SV=1	PF07859/8.4E-22/alpha/beta hydrolase fold	biological_process:GO:0008152//metabolic process;cellular_component:GO:0016020//membrane;molecular_function:GO:0016787//hydrolase activity;	6.98107	70.147	3.32886	1.78e-05	9.55e-05	up-regulated
4 vs 5 dpi	WH10003881	gi|908389123|gb|KND89792.1|/0/Mannan endo-1,6-alpha-mannosidase DCW1 [Tolypocladium ophioglossoides CBS 100239]	gi|953397005|ref|XM_014687259.1|/0.0/Metarhizium brunneum ARSEF 3297 Glycoside hydrolase, family 76 partial mRNA	P36091/7e-144/DCW1_YEAST Mannan endo-1,6-alpha-mannosidase DCW1 OS=Saccharomyces cerevisiae (strain ATCC 204508 / S288c) GN=DCW1 PE=1 SV=1	maj:MAA_09070/0.0/glycoside hydrolase family 76 protein; K08257 mannan endo-1,6-alpha-mannosidase [EC:3.2.1.101]	NA	A0A0L0N6T6/0.0/A0A0L0N6T6_9HYPO Mannan endo-1,6-alpha-mannosidase DCW1 OS=Tolypocladium ophioglossoides CBS 100239 GN=TOPH_05564 PE=4 SV=1	PF03663/8.3E-159/Glycosyl hydrolase family 76	cellular_component:GO:0016020//membrane;molecular_function:GO:0003824//catalytic activity;	23.5195	236.19	3.32802	8.96e-16	1.22e-14	up-regulated
4 vs 5 dpi	WH10001850	gi|572280458|gb|ETS03555.1|/0/OPT-domain-containing protein [Trichoderma reesei RUT C-30]	gi|667655520|ref|XM_008601370.1|/0.0/Beauveria bassiana ARSEF 2860 OPT oligopeptide transporter partial mRNA	Q06593/1e-147/OPT2_YEAST Oligopeptide transporter 2 OS=Saccharomyces cerevisiae (strain ATCC 204508 / S288c) GN=OPT2 PE=1 SV=1	NA	NA	A0A024SDX6/0.0/A0A024SDX6_HYPJE OPT-domain-containing protein OS=Trichoderma reesei RUT C-30 GN=M419DRAFT_128837 PE=4 SV=1	PF03169/2.7E-155/OPT oligopeptide transporter protein	biological_process:GO:0055085//transmembrane transport;cellular_component:GO:0016021//integral component of membrane;	13.6674	136.559	3.32071	1.44e-09	1.23e-08	up-regulated
4 vs 5 dpi	WH10002830	gi|799241676|gb|KJZ70861.1|/2.22183e-99/hypothetical protein HIM_09726 [Hirsutella minnesotensis 3608]	gi|344324191|gb|JF826561.1|/3e-40/Gibberella intermedia strain LF061 beauvericin biosynthetic gene cluster, complete sequence	NA	NA	NA	A0A0F7ZGG7/7e-99/A0A0F7ZGG7_9HYPO Uncharacterized protein OS=Hirsutella minnesotensis 3608 GN=HIM_09726 PE=4 SV=1	NA	NA	5.64379	56.1396	3.31428	0.000144848	0.000670476	up-regulated
4 vs 5 dpi	WH10000167	gi|682361770|gb|KFY49329.1|/0/hypothetical protein V496_10083 [Pseudogymnoascus sp. VKM F-4515 (FW-2607)]	gi|953395025|ref|XM_014686269.1|/1e-170/Metarhizium brunneum ARSEF 3297 MYND finger family protein partial mRNA	NA	NA	NA	A0A094C5Y7/0.0/A0A094C5Y7_9PEZI Uncharacterized protein OS=Pseudogymnoascus pannorum VKM F-4515 GN=V496_10083 PE=4 SV=1	PF14737/5.5E-29/Domain of unknown function (DUF4470)	NA	27.4331	272.534	3.31245	8.66e-18	1.33e-16	up-regulated
4 vs 5 dpi	WH10002501	gi|927753685|gb|KPA37562.1|/1.03675e-42/hypothetical protein FLAG1_09622 [Fusarium langsethiae]	gi|256542322|gb|AC237342.1|/1e-15/Trichoderma atroviride clone JGIBTOG-101J3, complete sequence	NA	NA	NA	A0A0M9EQJ2/3e-42/A0A0M9EQJ2_9HYPO Uncharacterized protein OS=Fusarium langsethiae GN=FLAG1_09622 PE=4 SV=1	NA	NA	4.30651	42.4088	3.29977	0.00113395	0.00443254	up-regulated
4 vs 5 dpi	WH10001584	gi|818167558|gb|KKP06901.1|/0/gamma-glutamyltranspeptidase [Trichoderma harzianum]	gi|827074075|ref|XM_008100275.1|/0.0/Colletotrichum graminicola M1.001 gamma-glutamyltranspeptidase partial mRNA	P19440/7e-114/GGT1_HUMAN Gamma-glutamyltranspeptidase 1 OS=Homo sapiens GN=GGT1 PE=1 SV=2	maj:MAA_05533/0.0/gamma-glutamyltranspeptidase; K00681 gamma-glutamyltranspeptidase / glutathione hydrolase [EC:2.3.2.2 3.4.19.13]	SPAC56E4.06c/8e-114/---	A0A0F9XQL4/0.0/A0A0F9XQL4_TRIHA Gamma-glutamyltranspeptidase OS=Trichoderma harzianum GN=THAR02_00982 PE=4 SV=1	PF01019/8.3E-170/Gamma-glutamyltranspeptidase	biological_process:GO:0006749//glutathione metabolic process;molecular_function:GO:0003840//gamma-glutamyltransferase activity;	13.8639	136.141	3.29569	1.51e-09	1.3e-08	up-regulated
4 vs 5 dpi	WH10009957	gi|587730842|gb|EXA28558.1|/0/hypothetical protein FOVG_19844 [Fusarium oxysporum f. sp. pisi HDV247]	gi|347013775|gb|CP003008.1|/0.0/Myceliophthora thermophila ATCC 42464 chromosome 7, complete sequence	Q8IWZ3/6e-38/ANKH1_HUMAN Ankyrin repeat and KH domain-containing protein 1 OS=Homo sapiens GN=ANKHD1 PE=1 SV=1	maj:MAA_08755/1e-26/Ankyrin repeat-containing domain protein; K10380 ankyrin	all2748/2e-33/---	W9N739/0.0/W9N739_FUSOX Uncharacterized protein OS=Fusarium oxysporum f. sp. pisi HDV247 GN=FOVG_19844 PE=4 SV=1	PF12796/2.9E-13/Ankyrin repeats (3 copies)	NA	7.0793	68.8995	3.28282	2.29e-05	0.000120866	up-regulated
4 vs 5 dpi	WH10000803	gi|743661190|gb|KID88408.1|/0/beta-galactosidase [Metarhizium guizhouense ARSEF 977]	gi|953478790|ref|XM_014727384.1|/0.0/Metarhizium majus ARSEF 297 beta-galactosidase partial mRNA	P00723/0.0/BGAL_KLULA Beta-galactosidase OS=Kluyveromyces lactis (strain ATCC 8585 / CBS 2359 / DSM 70799 / NBRC 1267 / NRRL Y-1140 / WM37) GN=LAC4 PE=1 SV=2	maj:MAA_01940/0.0/beta-galactosidase; K01190 beta-galactosidase [EC:3.2.1.23]	ZebgA/0.0/---	A0A0B4H029/0.0/A0A0B4H029_9HYPO Beta-galactosidase OS=Metarhizium guizhouense ARSEF 977 GN=MGU_04343 PE=4 SV=1	PF16353/6.8E-25/Domain of unknown function(DUF4981)	biological_process:GO:0005975//carbohydrate metabolic process;cellular_component:GO:0009341//beta-galactosidase complex;molecular_function:GO:0004565//beta-galactosidase activity;GO:0030246//carbohydrate binding;	21.0414	204.74	3.28249	9.02e-14	1.08e-12	up-regulated
4 vs 5 dpi	WH10006805	gi|927416696|ref|XP_013954179.1|/0/hypothetical protein TRIVIDRAFT_47998 [Trichoderma virens Gv29-8] &gt;gi|358382308|gb|EHK19980.1| hypothetical protein TRIVIDRAFT_47998 [Trichoderma virens Gv29-8]	gi|596655924|ref|XM_007274061.1|/0.0/Colletotrichum gloeosporioides Nara gc5 thiol-specific monooxygenase (CGGC5_346), partial mRNA	Q9HFE4/2e-57/FMO1_SCHPO Thiol-specific monooxygenase OS=Schizosaccharomyces pombe (strain 972 / ATCC 24843) GN=fmo1 PE=1 SV=1	pbl:PAAG_00587/1e-12/dimethylaniline monooxygenase; K00485 dimethylaniline monooxygenase (N-oxide forming) [EC:1.14.13.8]	SPBP16F5.08c/1e-57/---	G9MZC3/0.0/G9MZC3_HYPVG Uncharacterized protein OS=Hypocrea virens (strain Gv29-8 / FGSC 10586) GN=TRIVIDRAFT_47998 PE=4 SV=1	PF13450/7.5E-7/NAD(P)-binding Rossmann-like domain	biological_process:GO:0055114//oxidation-reduction process;molecular_function:GO:0050661//NADP binding;GO:0050660//flavin adenine dinucleotide binding;GO:0004499//N,N-dimethylaniline monooxygenase activity;	8.5148	82.6857	3.27959	2.96e-06	1.77e-05	up-regulated
4 vs 5 dpi	WH10000875	gi|927428240|ref|XP_013959951.1|/0/glycoside hydrolase family 95 protein [Trichoderma virens Gv29-8] &gt;gi|358388157|gb|EHK25751.1| glycoside hydrolase family 95 protein [Trichoderma virens Gv29-8]	gi|927428239|ref|XM_014104476.1|/0.0/Trichoderma virens Gv29-8 glycoside hydrolase family 95 protein partial mRNA	Q8L7W8/1e-98/FUCO2_ARATH Alpha-L-fucosidase 2 OS=Arabidopsis thaliana GN=FUC95A PE=1 SV=1	adl:AURDEDRAFT_95262/8e-58/glycoside hydrolase family 95 protein; K15923 alpha-L-fucosidase 2 [EC:3.2.1.51]	NA	G9MJU0/0.0/G9MJU0_HYPVG Glycoside hydrolase family 95 protein OS=Hypocrea virens (strain Gv29-8 / FGSC 10586) GN=TRIVIDRAFT_62419 PE=4 SV=1	PF14498/1.2E-40/Glycosyl hydrolase family 65, N-terminal domain	molecular_function:GO:0004560//alpha-L-fucosidase activity;	39.8615	386.37	3.27691	3.2e-24	6.75e-23	up-regulated
4 vs 5 dpi	WH10005855	gi|589113159|ref|XP_006968602.1|/0/non-ribosomal peptide synthetase [Trichoderma reesei QM6a] &gt;gi|340515146|gb|EGR45402.1| non-ribosomal peptide synthetase [Trichoderma reesei QM6a]	gi|589113158|ref|XM_006968540.1|/0.0/Trichoderma reesei QM6a non-ribosomal peptide synthetase (TRIREDRAFT_68204), partial mRNA	Q4WMJ7/8e-53/NRP10_ASPFU Nonribosomal peptide synthetase 10 OS=Neosartorya fumigata (strain ATCC MYA-4609 / Af293 / CBS 101355 / FGSC A1100) GN=NRPS10 PE=1 SV=1	afv:AFLA_070860/6e-43/ACV synthetase PcbAB; K12743 N-(5-amino-5-carboxypentanoyl)-L-cysteinyl-D-valine synthase [EC:6.3.2.26]	RSp0641_6/4e-49/---	G0RTQ2/0.0/G0RTQ2_HYPJQ Non-ribosomal peptide synthetase OS=Hypocrea jecorina (strain QM6a) GN=TRIREDRAFT_68204 PE=4 SV=1	PF00501/1.6E-34/AMP-binding enzyme	biological_process:GO:0008152//metabolic process;cellular_component:GO:0016021//integral component of membrane;molecular_function:GO:0003824//catalytic activity;	18.2686	176.607	3.2731	4.92e-12	5.14e-11	up-regulated
4 vs 5 dpi	WH10005143	gi|818165079|gb|KKP04667.1|/0/WSC domain-containing protein [Trichoderma harzianum]	gi|953477872|ref|XM_014726925.1|/0.0/Metarhizium majus ARSEF 297 Galactose oxidase, beta-propeller partial mRNA	D4AUF1/0.0/WSCD1_ARTBC WSC domain-containing protein ARB_07867 OS=Arthroderma benhamiae (strain ATCC MYA-4681 / CBS 112371) GN=ARB_07867 PE=1 SV=1	mbe:MBM_02253/2e-25/WSC domain-containing protein; K19791 iron transport multicopper oxidase	NA	A0A0F9ZXC9/0.0/A0A0F9ZXC9_TRIHA WSC domain-containing protein OS=Trichoderma harzianum GN=THAR02_03210 PE=4 SV=1	PF01822/2.4E-17/WSC domain	NA	16.8331	162.205	3.26844	3.94e-11	3.86e-10	up-regulated
4 vs 5 dpi	WH10003214	NA	NA	NA	NA	NA	NA	NA	NA	4.01183	38.6504	3.26815	0.00270965	0.00971748	up-regulated
4 vs 5 dpi	WH10008310	gi|927391981|ref|XP_013941836.1|/0/hypothetical protein TRIATDRAFT_35776 [Trichoderma atroviride IMI 206040] &gt;gi|358395111|gb|EHK44504.1| hypothetical protein TRIATDRAFT_35776 [Trichoderma atroviride IMI 206040]	gi|953464910|ref|XM_014720444.1|/0.0/Metarhizium majus ARSEF 297 DUF1446 domain-containing protein partial mRNA	NA	NA	NA	G9NYP8/0.0/G9NYP8_HYPAI Uncharacterized protein OS=Hypocrea atroviridis (strain ATCC 20476 / IMI 206040) GN=TRIATDRAFT_35776 PE=4 SV=1	PF07287/6.1E-126/Protein of unknown function (DUF1446)	NA	56.9894	549.025	3.26811	1.56e-33	4.57e-32	up-regulated
4 vs 5 dpi	WH10005748	gi|818166204|gb|KKP05669.1|/0/hypothetical protein THAR02_02223 [Trichoderma harzianum]	gi|629695730|ref|XM_007814966.1|/0.0/Metarhizium acridum CQMa 102 MFS transporter partial mRNA	Q9DC37/2e-11/MFSD1_MOUSE Major facilitator superfamily domain-containing protein 1 OS=Mus musculus GN=Mfsd1 PE=1 SV=1	NA	NA	A0A0G0ALZ6/0.0/A0A0G0ALZ6_TRIHA Uncharacterized protein OS=Trichoderma harzianum GN=THAR02_02223 PE=4 SV=1	PF07690/1.2E-25/Major Facilitator Superfamily	biological_process:GO:0055085//transmembrane transport;cellular_component:GO:0016021//integral component of membrane;	5.54556	53.4156	3.26786	0.000265438	0.00117539	up-regulated
4 vs 5 dpi	WH10007418	gi|908387076|gb|KND87799.1|/6.48356e-73/hypothetical protein TOPH_07621 [Tolypocladium ophioglossoides CBS 100239]	gi|347003384|gb|CP003013.1|/2e-42/Thielavia terrestris NRRL 8126 chromosome 5, complete sequence	NA	NA	NA	A0A0L0N1A1/2e-72/A0A0L0N1A1_9HYPO Uncharacterized protein OS=Tolypocladium ophioglossoides CBS 100239 GN=TOPH_07621 PE=4 SV=1	NA	NA	47.1373	453.84	3.26724	4.09e-28	9.83e-27	up-regulated
4 vs 5 dpi	WH10008085	gi|302890798|ref|XP_003044282.1|/2.58725e-26/hypothetical protein NECHADRAFT_88513 [Nectria haematococca mpVI 77-13-4] &gt;gi|256725204|gb|EEU38569.1| hypothetical protein NECHADRAFT_88513 [Nectria haematococca mpVI 77-13-4]	gi|675324091|gb|CP009079.1|/6e-15/Verticillium dahliae JR2 chromosome 2, complete sequence	NA	NA	NA	W9X9D9/7e-19/W9X9D9_9EURO Uncharacterized protein OS=Cladophialophora psammophila CBS 110553 GN=A1O5_03312 PE=4 SV=1	NA	NA	9.45916	90.9922	3.26596	1.37e-06	8.49e-06	up-regulated
4 vs 5 dpi	WH10006753	gi|969879891|gb|KUE97118.1|/0/carboxymethylenebutenolidase [Trichoderma gamsii]	gi|761853654|ref|XM_007827713.2|/1e-173/Metarhizium robertsii ARSEF 23 dienelactone hydrolase mRNA	NA	maj:MAA_09715/5e-174/dienelactone hydrolase; K01061 carboxymethylenebutenolidase [EC:3.1.1.45]	PA2682/6e-67/---	A0A0B4HT99/6e-175/A0A0B4HT99_9HYPO Carboxymethylenebutenolidase OS=Metarhizium guizhouense ARSEF 977 GN=MGU_09956 PE=4 SV=1	PF07366/1.4E-7/SnoaL-like polyketide cyclase	NA	6.88284	66.1754	3.26522	4.25e-05	0.000214075	up-regulated
4 vs 5 dpi	WH10008337	gi|969879146|gb|KUE96386.1|/0/glycosyl hydrolase family 31 [Trichoderma gamsii]	gi|927425003|ref|XM_014102858.1|/0.0/Trichoderma virens Gv29-8 glycoside hydrolase family 31 protein partial mRNA	Q4WRH9/0.0/AGDC_ASPFU Probable alpha/beta-glucosidase agdC OS=Neosartorya fumigata (strain ATCC MYA-4609 / Af293 / CBS 101355 / FGSC A1100) GN=agdC PE=3 SV=1	tre:TRIREDRAFT_82235/0.0/glycoside hydrolase family 31; K01187 alpha-glucosidase [EC:3.2.1.20]	SPAPB24D3.10c/0.0/---	G9NYY9/0.0/G9NYY9_HYPAI Uncharacterized protein OS=Hypocrea atroviridis (strain ATCC 20476 / IMI 206040) GN=TRIATDRAFT_223991 PE=3 SV=1	PF16863/2.1E-33/N-terminal barrel of NtMGAM and CtMGAM, maltase-glucoamylase	biological_process:GO:0005975//carbohydrate metabolic process;molecular_function:GO:0004553//hydrolase activity, hydrolyzing O-glycosyl compounds;GO:0030246//carbohydrate binding;	43.3219	416.516	3.2652	4.19e-26	9.42e-25	up-regulated
4 vs 5 dpi	WH10008380	gi|927424666|ref|XP_013958164.1|/1.05239e-131/hypothetical protein TRIVIDRAFT_117265, partial [Trichoderma virens Gv29-8] &gt;gi|358386367|gb|EHK23963.1| hypothetical protein TRIVIDRAFT_117265, partial [Trichoderma virens Gv29-8]	gi|761845085|ref|XM_007825390.2|/1e-112/Metarhizium robertsii ARSEF 23 ribosomal protein s17 mRNA	P27393/5e-24/CO4A2_ASCSU Collagen alpha-2(IV) chain OS=Ascaris suum PE=2 SV=1	wic:J056_004040/2e-50/Coiled-coil domain-containing protein; K13115 coiled-coil domain-containing protein 130	NA	G9MQ14/3e-131/G9MQ14_HYPVG Uncharacterized protein (Fragment) OS=Hypocrea virens (strain Gv29-8 / FGSC 10586) GN=TRIVIDRAFT_117265 PE=4 SV=1	NA	NA	6.88284	66.0728	3.26298	4.35e-05	0.000218674	up-regulated
4 vs 5 dpi	WH10002108	gi|927422370|ref|XP_013957016.1|/2.67601e-162/hypothetical protein TRIVIDRAFT_209270 [Trichoderma virens Gv29-8] &gt;gi|358385209|gb|EHK22806.1| hypothetical protein TRIVIDRAFT_209270 [Trichoderma virens Gv29-8]	gi|918824707|ref|XM_013574710.1|/1e-147/Aureobasidium namibiae CBS 147.97 alpha/beta-hydrolase partial mRNA	P80299/7e-30/HYES_RAT Bifunctional epoxide hydrolase 2 OS=Rattus norvegicus GN=Ephx2 PE=1 SV=1	mgr:MGG_05826/3e-92/epoxide hydrolase 2; K08726 soluble epoxide hydrolase / lipid-phosphate phosphatase [EC:3.3.2.10 3.1.3.76]	AGc3327A/7e-32/---	G9MRT7/8e-162/G9MRT7_HYPVG Uncharacterized protein OS=Hypocrea virens (strain Gv29-8 / FGSC 10586) GN=TRIVIDRAFT_209270 PE=4 SV=1	PF00561/1.3E-22/alpha/beta hydrolase fold	cellular_component:GO:0016020//membrane;	19.4095	185.775	3.25872	1.9e-12	2.05e-11	up-regulated
4 vs 5 dpi	WH10001637	gi|615398100|ref|XP_007579365.1|/0/putative flavin-containing monooxygenase protein [Neofusicoccum parvum UCRNP2] &gt;gi|485929917|gb|EOD53167.1| putative flavin-containing monooxygenase protein [Neofusicoccum parvum UCRNP2]	gi|169781103|ref|XM_001824963.1|/0.0/Aspergillus oryzae RIB40 monooxygenase, mRNA	Q8VZ59/5e-23/YUC6_ARATH Indole-3-pyruvate monooxygenase YUCCA6 OS=Arabidopsis thaliana GN=YUC6 PE=1 SV=1	bsc:COCSADRAFT_40805/2e-13/hypothetical protein; K00485 dimethylaniline monooxygenase (N-oxide forming) [EC:1.14.13.8]	mlr4448/6e-47/---	A0A0D9MU53/0.0/A0A0D9MU53_ASPFL Pyridine nucleotide-disulfide oxidoreductase OS=Aspergillus flavus AF70 GN=P034_03386259 PE=4 SV=1	PF13738/5.3E-15/Pyridine nucleotide-disulphide oxidoreductase	molecular_function:GO:0016491//oxidoreductase activity;	5.54556	52.7682	3.25026	0.000304111	0.00132726	up-regulated
4 vs 5 dpi	WH10002088	gi|969885529|gb|KUF02705.1|/5.91933e-63/hypothetical protein TGAM01_02908 [Trichoderma gamsii]	gi|347010928|gb|CP003005.1|/1e-27/Myceliophthora thermophila ATCC 42464 chromosome 4, complete sequence	NA	NA	NA	G9NMI1/2e-59/G9NMI1_HYPAI Uncharacterized protein (Fragment) OS=Hypocrea atroviridis (strain ATCC 20476 / IMI 206040) GN=TRIATDRAFT_165237 PE=4 SV=1	NA	NA	12.3302	116.298	3.23757	4.03e-08	2.96e-07	up-regulated
4 vs 5 dpi	WH10004133	gi|936414420|gb|KPM42815.1|/0/hypothetical protein AK830_g3724 [Neonectria ditissima]	gi|953460978|ref|XM_014718478.1|/0.0/Metarhizium majus ARSEF 297 Pyridine nucleotide-disulfide oxidoreductase, FAD/NAD(P)-binding domain protein partial mRNA	Q9LMA1/4e-21/FMO1_ARATH Probable flavin-containing monooxygenase 1 OS=Arabidopsis thaliana GN=FMO1 PE=2 SV=1	gtr:GLOTRDRAFT_73122/3e-11/dimethylaniline monooxygenase; K00485 dimethylaniline monooxygenase (N-oxide forming) [EC:1.14.13.8]	PA1208/3e-12/---	A0A072PUM7/0.0/A0A072PUM7_9EURO Uncharacterized protein OS=Exophiala aquamarina CBS 119918 GN=A1O9_01544 PE=4 SV=1	PF07992/4.1E-14/Pyridine nucleotide-disulphide oxidoreductase	NA	71.6994	675.516	3.23596	7.61e-40	2.64e-38	up-regulated
4 vs 5 dpi	WH10005372	gi|818164738|gb|KKP04365.1|/9.99852e-162/hypothetical protein THAR02_03507 [Trichoderma harzianum]	gi|517312918|emb|HF679025.1|/1e-83/Fusarium fujikuroi IMI 58289 draft genome, chromosome FFUJ_chr03	NA	NA	NA	A0A0F9XIK9/3e-161/A0A0F9XIK9_TRIHA Uncharacterized protein OS=Trichoderma harzianum GN=THAR02_03507 PE=4 SV=1	NA	NA	9.65562	90.6052	3.23015	1.44e-06	8.9e-06	up-regulated
4 vs 5 dpi	WH10006672	gi|818164708|gb|KKP04340.1|/0/hypothetical protein THAR02_03543 [Trichoderma harzianum]	gi|927417039|ref|XM_014098876.1|/0.0/Trichoderma virens Gv29-8 glycoside hydrolase family 2 protein partial mRNA	C0LRA7/0.0/EBDG_HYPVI Exo-beta-D-glucosaminidase OS=Hypocrea virens GN=gls1 PE=2 SV=1	tre:TRIREDRAFT_77299/0.0/glycoside hydrolase family 2; K15855 exo-1,4-beta-D-glucosaminidase [EC:3.2.1.165]	XF0846/4e-09/---	A0A0F9XII5/0.0/A0A0F9XII5_TRIHA Uncharacterized protein OS=Trichoderma harzianum GN=THAR02_03543 PE=4 SV=1	PF00703/2.9E-13/Glycosyl hydrolases family 2	biological_process:GO:0000272//polysaccharide catabolic process;cellular_component:GO:0005576//extracellular region;molecular_function:GO:0004553//hydrolase activity, hydrolyzing O-glycosyl compounds;	67.0379	628.876	3.22973	1.46e-37	4.84e-36	up-regulated
4 vs 5 dpi	WH10000960	gi|818166773|gb|KKP06185.1|/8.07157e-148/hypothetical protein THAR02_01698 [Trichoderma harzianum]	gi|517316688|emb|HF679027.1|/1e-108/Fusarium fujikuroi IMI 58289 draft genome, chromosome FFUJ_chr05	NA	NA	NA	A0A0F9XNU0/2e-147/A0A0F9XNU0_TRIHA Uncharacterized protein OS=Trichoderma harzianum GN=THAR02_01698 PE=4 SV=1	PF11911/1.7E-43/Protein of unknown function (DUF3429)	cellular_component:GO:0016020//membrane;	5.64379	52.7997	3.22579	0.000296764	0.00130045	up-regulated
4 vs 5 dpi	WH10000078	gi|908387635|gb|KND88340.1|/9.6637e-55/ENTH domain-containing protein [Tolypocladium ophioglossoides CBS 100239]	gi|389637320|ref|XM_003716250.1|/7e-45/Magnaporthe oryzae 70-15 ENTH domain-containing protein (MGG_13514) mRNA, complete cds	O60167/3e-17/YHC3_SCHPO ENTH domain-containing protein C19F8.03c OS=Schizosaccharomyces pombe (strain 972 / ATCC 24843) GN=SPBC19F8.03c PE=1 SV=1	mgr:MGG_13514/1e-45/ENTH domain-containing protein; K20044 phosphatidylinositol-binding clathrin assembly protein	NA	A0A0L0N3C8/3e-54/A0A0L0N3C8_9HYPO ENTH domain-containing protein OS=Tolypocladium ophioglossoides CBS 100239 GN=TOPH_06927 PE=4 SV=1	PF07651/1.9E-10/ANTH domain	NA	21.9858	205.459	3.22421	2.1e-13	2.44e-12	up-regulated
4 vs 5 dpi	WH10000032	gi|829138277|gb|KLP11529.1|/4.48321e-57/cyclin pclA [Fusarium fujikuroi]	gi|517318535|emb|HF679028.1|/7e-52/Fusarium fujikuroi IMI 58289 draft genome, chromosome FFUJ_chr06	P25693/4e-28/PCL2_YEAST PHO85 cyclin-2 OS=Saccharomyces cerevisiae (strain ATCC 204508 / S288c) GN=PCL2 PE=1 SV=2	cal:CaO19.2649/3e-33/PCL1; G1 cyclin; K06656 G1/S-specific cyclin PLC1	NA	A0A0I9ZX09/1e-56/A0A0I9ZX09_GIBFU Cyclin pclA OS=Gibberella fujikuroi GN=LW94_9340 PE=3 SV=1	PF00134/3.0E-14/Cyclin, N-terminal domain	NA	5.54556	51.647	3.21928	0.000386005	0.00166371	up-regulated
4 vs 5 dpi	WH10008582	gi|924821966|gb|KOS19920.1|/3.41419e-13/hypothetical protein ESCO_005562 [Escovopsis weberi]	gi|768311756|gb|CP010984.1|/3e-10/Verticillium dahliae VdLs.17 chromosome 5, complete sequence	NA	NA	NA	A0A0M8N4Q9/1e-12/A0A0M8N4Q9_9HYPO Uncharacterized protein OS=Escovopsis weberi GN=ESCO_005562 PE=4 SV=1	NA	NA	8.12189	75.5636	3.2178	1.45e-05	7.87e-05	up-regulated
4 vs 5 dpi	WH10003659	gi|924825040|gb|KOS22977.1|/1.49487e-160/putative glycosidase [Escovopsis weberi]	gi|927426831|ref|XM_014103772.1|/1e-154/Trichoderma virens Gv29-8 glycoside hydrolase family 16 protein mRNA	Q8J0P4/9e-79/CRF1_ASPFU Probable glycosidase crf1 OS=Neosartorya fumigata (strain ATCC MYA-4609 / Af293 / CBS 101355 / FGSC A1100) GN=crf1 PE=1 SV=2	pic:PICST_25832/1e-62/CRH1; cell wall protein in family of putative glycosidases Probable xyloglucan endotransglucosylase/hydrolase (EC:3.2.1.73); K01216 licheninase [EC:3.2.1.73]	YGR189c/2e-59/---	G9ML80/2e-157/G9ML80_HYPVG Glycoside hydrolase family 16 protein OS=Hypocrea virens (strain Gv29-8 / FGSC 10586) GN=TRIVIDRAFT_110754 PE=4 SV=1	PF00722/1.4E-38/Glycosyl hydrolases family 16	molecular_function:GO:0016798//hydrolase activity, acting on glycosyl bonds;	39.0154	358.165	3.19851	3.46e-22	6.51e-21	up-regulated
4 vs 5 dpi	WH10004480	gi|672790821|gb|KFH41481.1|/0/4-hydroxyphenylpyruvate dioxygenase-like protein [Acremonium chrysogenum ATCC 11550]	gi|953466514|ref|XM_014721246.1|/0.0/Metarhizium majus ARSEF 297 4-hydroxyphenylpyruvate dioxygenase partial mRNA	Q872T7/0.0/HPPD_NEUCR 4-hydroxyphenylpyruvate dioxygenase OS=Neurospora crassa (strain ATCC 24698 / 74-OR23-1A / CBS 708.71 / DSM 1257 / FGSC 987) GN=B23G1.170 PE=3 SV=1	tre:TRIREDRAFT_121856/0.0/tr42600; 4-hydroxyphenylpyruvate dioxygenase; K00457 4-hydroxyphenylpyruvate dioxygenase [EC:1.13.11.27]	all0771/8e-38/---	A0A086SWJ9/0.0/A0A086SWJ9_ACRCH 4-hydroxyphenylpyruvate dioxygenase OS=Acremonium chrysogenum ATCC 11550 GN=ACRE_078170 PE=3 SV=1	NA	biological_process:GO:0055114//oxidation-reduction process;GO:0009072//aromatic amino acid family metabolic process;molecular_function:GO:0046872//metal ion binding;GO:0003868//4-hydroxyphenylpyruvate dioxygenase activity;	124.48	1135.07	3.18878	1.59e-62	1.34e-60	up-regulated
4 vs 5 dpi	WH10002478	gi|953461669|ref|XP_014574309.1|/0/interferon-induced GTP-binding protein Mx, partial [Metarhizium majus ARSEF 297] &gt;gi|743668323|gb|KID95315.1| interferon-induced GTP-binding protein Mx, partial [Metarhizium majus ARSEF 297]	gi|953461668|ref|XM_014718823.1|/0.0/Metarhizium majus ARSEF 297 interferon-induced GTP-binding protein Mx partial mRNA	Q91197/2e-43/MX3_ONCMY Interferon-induced GTP-binding protein Mx3 OS=Oncorhynchus mykiss GN=mx3 PE=2 SV=1	maw:MAC_05118/4e-34/vacuolar sorting protein 1; K17065 dynamin 1-like protein [EC:3.6.5.5]	SPAC767.01c/6e-29/---	A0A0B4H6D8/0.0/A0A0B4H6D8_9HYPO Interferon-induced GTP-binding protein Mx (Fragment) OS=Metarhizium majus ARSEF 297 GN=MAJ_08710 PE=4 SV=1	PF00350/1.2E-33/Dynamin family	molecular_function:GO:0000166//nucleotide binding;	5.54556	50.4941	3.18671	0.0004946	0.00208454	up-regulated
4 vs 5 dpi	WH10009107	gi|927418976|ref|XP_013955319.1|/0/putative PTH11-type G-protein coupled receptor protein [Trichoderma virens Gv29-8] &gt;gi|358383460|gb|EHK21126.1| putative PTH11-type G-protein coupled receptor protein [Trichoderma virens Gv29-8]	gi|589107426|ref|XM_006965674.1|/0.0/Trichoderma reesei QM6a GPCR, PTH11-type (TRIREDRAFT_62462), partial mRNA	NA	mbe:MBM_01204/9e-21/metallopeptidase family M24; K14213 Xaa-Pro dipeptidase [EC:3.4.13.9]	NA	A0A0F9XNS0/0.0/A0A0F9XNS0_TRIHA Uncharacterized protein OS=Trichoderma harzianum GN=THAR02_01768 PE=4 SV=1	PF05730/5.3E-12/CFEM domain	cellular_component:GO:0016020//membrane;	4.01183	36.4079	3.18192	0.00438165	0.0149004	up-regulated
4 vs 5 dpi	WH10000079	NA	NA	NA	NA	NA	NA	NA	NA	11.2876	102.196	3.17854	2.95e-07	1.99e-06	up-regulated
4 vs 5 dpi	WH10004946	NA	NA	NA	NA	NA	NA	NA	NA	14.9065	134.909	3.17797	5.12e-09	4.16e-08	up-regulated
4 vs 5 dpi	WH10002342	gi|927428962|ref|XP_013960312.1|/0/hypothetical protein TRIVIDRAFT_86174 [Trichoderma virens Gv29-8] &gt;gi|358388505|gb|EHK26098.1| hypothetical protein TRIVIDRAFT_86174 [Trichoderma virens Gv29-8]	gi|667648142|ref|XM_008597681.1|/0.0/Beauveria bassiana ARSEF 2860 oxidoreductase family protein partial mRNA	NA	maj:MAA_01502/0.0/NAD(P)-binding domain protein; K18106 D-galacturonate reductase [EC:1.1.1.-]	STM2753/2e-12/---	G9MHB0/0.0/G9MHB0_HYPVG Uncharacterized protein OS=Hypocrea virens (strain Gv29-8 / FGSC 10586) GN=TRIVIDRAFT_86174 PE=4 SV=1	PF01408/5.9E-10/Oxidoreductase family, NAD-binding Rossmann fold	biological_process:GO:0055114//oxidation-reduction process;molecular_function:GO:0016491//oxidoreductase activity;	52.4864	473.595	3.17364	3.09e-28	7.47e-27	up-regulated
4 vs 5 dpi	WH10005463	gi|927410175|ref|XP_013950932.1|/0/hypothetical protein TRIVIDRAFT_40639 [Trichoderma virens Gv29-8] &gt;gi|358379055|gb|EHK16736.1| hypothetical protein TRIVIDRAFT_40639 [Trichoderma virens Gv29-8]	gi|615462351|ref|XM_007598267.1|/0.0/Colletotrichum fioriniae PJ7 amidohydrolase mRNA	Q54LN9/2e-25/ACMSD_DICDI 2-amino-3-carboxymuconate-6-semialdehyde decarboxylase OS=Dictyostelium discoideum GN=acmsd PE=3 SV=1	aor:AOR_1_112134/2e-24/AO090102000067; 2-amino-3-carboxymuconate-6-semialdehyde decarboxylase; K03392 aminocarboxymuconate-semialdehyde decarboxylase [EC:4.1.1.45]	AGc4595/2e-23/---	G9N9W8/0.0/G9N9W8_HYPVG Uncharacterized protein OS=Hypocrea virens (strain Gv29-8 / FGSC 10586) GN=TRIVIDRAFT_40639 PE=4 SV=1	PF04909/8.7E-30/Amidohydrolase	biological_process:GO:0006568//tryptophan metabolic process;molecular_function:GO:0016787//hydrolase activity;GO:0001760//aminocarboxymuconate-semialdehyde decarboxylase activity;	110.322	995.308	3.17342	3.24e-55	1.97e-53	up-regulated
4 vs 5 dpi	WH10009745	gi|818167435|gb|KKP06787.1|/0/1,3-beta-glucanosyltransferase gel1 precursor [Trichoderma harzianum]	gi|589112886|ref|XM_006968404.1|/0.0/Trichoderma reesei QM6a glycoside hydrolase family 72 (TRIREDRAFT_123538), mRNA	P0C7S9/9e-166/GEL1_ASPFU 1,3-beta-glucanosyltransferase gel1 OS=Neosartorya fumigata (strain ATCC MYA-4609 / Af293 / CBS 101355 / FGSC A1100) GN=gel1 PE=3 SV=1	NA	NA	A0A0G0A377/0.0/A0A0G0A377_TRIHA 1,3-beta-glucanosyltransferase OS=Trichoderma harzianum GN=THAR02_01079 PE=3 SV=1	PF03198/1.8E-123/Glucanosyltransferase	biological_process:GO:0005975//carbohydrate metabolic process;cellular_component:GO:0031225//anchored component of membrane;GO:0005886//plasma membrane;GO:0009277//fungal-type cell wall;molecular_function:GO:0042124//1,3-beta-glucanosyltransferase activity;GO:0016787//hydrolase activity;	145.227	1309.33	3.17245	1.96e-70	1.95e-68	up-regulated
4 vs 5 dpi	WH10008372	gi|584129894|gb|EWG39299.1|/1.30561e-170/hypothetical protein FVEG_02175 [Fusarium verticillioides 7600] &gt;gi|584129895|gb|EWG39300.1| hypothetical protein FVEG_02175 [Fusarium verticillioides 7600] &gt;gi|584129896|gb|EWG39301.1| hypothetical protein FVEG_02175 [Fusarium verticillioides 7600] &gt;gi|584129897|gb|EWG39302.1| hypothetical protein FVEG_02175 [Fusarium verticillioides 7600] &gt;gi…	gi|302420048|ref|XM_003007809.1|/1e-129/Verticillium albo-atrum VaMs.102 abscisic acid ABA receptor, mRNA	Q9Y0Y7/2e-22/LANC3_DROME LanC-like protein 3 homolog OS=Drosophila melanogaster GN=CG2061 PE=2 SV=1	NA	NA	W7LIT2/4e-170/W7LIT2_GIBM7 Uncharacterized protein OS=Gibberella moniliformis (strain M3125 / FGSC 7600) GN=FVEG_02175 PE=4 SV=1	PF05147/6.3E-28/Lanthionine synthetase C-like protein	NA	52.5846	471.779	3.1654	4.37e-28	1.05e-26	up-regulated
4 vs 5 dpi	WH10007151	gi|927414254|ref|XP_013952958.1|/6.5188e-36/hypothetical protein TRIVIDRAFT_204174 [Trichoderma virens Gv29-8] &gt;gi|358381082|gb|EHK18758.1| hypothetical protein TRIVIDRAFT_204174 [Trichoderma virens Gv29-8]	gi|347009717|gb|CP003004.1|/6e-07/Myceliophthora thermophila ATCC 42464 chromosome 3, complete sequence	NA	NA	NA	G9N374/2e-35/G9N374_HYPVG Uncharacterized protein OS=Hypocrea virens (strain Gv29-8 / FGSC 10586) GN=TRIVIDRAFT_204174 PE=4 SV=1	NA	NA	23.5195	210.796	3.16392	1.69e-13	1.98e-12	up-regulated
4 vs 5 dpi	WH10003302	gi|995932981|gb|KXG45682.1|/2.37078e-96/hypothetical protein PGRI_034490 [Penicillium griseofulvum]	gi|296804477|ref|XM_002843045.1|/8e-62/Arthroderma otae CBS 113480 small s protein, mRNA	Q03689/6e-53/HETS_PODAS Heterokaryon incompatibility protein s OS=Podospora anserina GN=het-s PE=1 SV=3	mbe:MBM_02226/8e-07/mapkkk cascade protein kinase regulator ste50; K19841 protein STE50	NA	A0A093YDE3/2e-81/A0A093YDE3_9PEZI Uncharacterized protein OS=Pseudogymnoascus pannorum VKM F-3808 GN=O988_01802 PE=4 SV=1	PF14479/7.9E-44/Prion-inhibition and propagation	NA	12.4284	111.364	3.16356	1.1e-07	7.74e-07	up-regulated
4 vs 5 dpi	WH10002696	gi|818159154|gb|KKO99660.1|/0/hypothetical protein THAR02_08244 [Trichoderma harzianum]	gi|667661926|ref|XM_008604573.1|/0.0/Beauveria bassiana ARSEF 2860 MlrC domain-containing protein partial mRNA	NA	NA	AGc4702/2e-100/---	A0A0F9X392/0.0/A0A0F9X392_TRIHA Uncharacterized protein OS=Trichoderma harzianum GN=THAR02_08244 PE=4 SV=1	PF07364/1.6E-112/Metallopeptidase family M81	NA	7.0793	63.3014	3.16056	7.53e-05	0.000365688	up-regulated
4 vs 5 dpi	WH10006844	NA	NA	NA	NA	NA	NA	NA	NA	17.0296	152.075	3.15866	3.16e-10	2.88e-09	up-regulated
4 vs 5 dpi	WH10002831	gi|799241675|gb|KJZ70860.1|/1.61235e-172/hypothetical protein HIM_09725 [Hirsutella minnesotensis 3608]	gi|930149855|ref|XM_014319859.1|/1e-136/Grosmannia clavigera kw1407 peptidoglycan-binding protein partial mRNA	D4ALG0/2e-40/LYSM1_ARTBC LysM domain-containing protein ARB_05157 OS=Arthroderma benhamiae (strain ATCC MYA-4681 / CBS 112371) GN=ARB_05157 PE=1 SV=1	afm:AFUA_5G01400/7e-06/class V chitinase (EC:3.2.1.14); K01183 chitinase [EC:3.2.1.14]	NA	A0A0F7ZL01/5e-172/A0A0F7ZL01_9HYPO Uncharacterized protein OS=Hirsutella minnesotensis 3608 GN=HIM_09725 PE=4 SV=1	PF01476/1.7E-5/LysM domain	NA	8.41657	75.0424	3.1564	1.54e-05	8.29e-05	up-regulated
4 vs 5 dpi	WH10004141	gi|927417760|ref|XP_013954711.1|/1.32618e-93/hypothetical protein TRIVIDRAFT_223832 [Trichoderma virens Gv29-8] &gt;gi|358382844|gb|EHK20514.1| hypothetical protein TRIVIDRAFT_223832 [Trichoderma virens Gv29-8]	gi|517314787|emb|HF679026.1|/2e-20/Fusarium fujikuroi IMI 58289 draft genome, chromosome FFUJ_chr04	NA	NA	NA	G9MY92/4e-93/G9MY92_HYPVG Uncharacterized protein OS=Hypocrea virens (strain Gv29-8 / FGSC 10586) GN=TRIVIDRAFT_223832 PE=4 SV=1	PF00010/1.8E-4/Helix-loop-helix DNA-binding domain	NA	4.11006	36.4474	3.14858	0.00427055	0.0145685	up-regulated
4 vs 5 dpi	WH10005583	gi|927409935|ref|XP_013950813.1|/0/hypothetical protein TRIVIDRAFT_40391 [Trichoderma virens Gv29-8] &gt;gi|358378929|gb|EHK16610.1| hypothetical protein TRIVIDRAFT_40391 [Trichoderma virens Gv29-8]	gi|589102756|ref|XM_006963339.1|/0.0/Trichoderma reesei QM6a pH-response transcription factor pacC (TRIREDRAFT_120698), mRNA	Q8J1U9/0.0/PACC_GIBFU pH-response transcription factor pacC/RIM101 OS=Gibberella fujikuroi GN=pacC PE=3 SV=1	cot:CORT_0D04460/7e-07/Ace2 transcription factor; K09238 metallothionein expression activator	SPAC144.02/3e-06/---	G9N9J1/0.0/G9N9J1_HYPVG Uncharacterized protein OS=Hypocrea virens (strain Gv29-8 / FGSC 10586) GN=TRIVIDRAFT_40391 PE=4 SV=1	PF00096/1.4E-5/Zinc finger, C2H2 type	biological_process:GO:0071454//cellular response to anoxia;GO:0000917//barrier septum assembly;GO:0009272//fungal-type cell wall biogenesis;GO:0045944//positive regulation of transcription from RNA polymerase II promoter;GO:0071469//cellular response to alkaline pH;GO:0030437//ascospore formation;GO:0007126//meiotic nuclear division;GO:0000122//negative regulation of transcription from RNA polyme…	186.366	1651.32	3.14741	1.53e-85	2.09e-83	up-regulated
4 vs 5 dpi	WH10000373	gi|818164522|gb|KKP04173.1|/0/hypothetical protein THAR02_03691 [Trichoderma harzianum]	gi|589098170|ref|XM_006961046.1|/0.0/Trichoderma reesei QM6a kynureninase (TRIREDRAFT_44628), partial mRNA	Q7S332/0.0/KYNU1_NEUCR Kynureninase 1 OS=Neurospora crassa (strain ATCC 24698 / 74-OR23-1A / CBS 708.71 / DSM 1257 / FGSC 987) GN=kyn-1 PE=3 SV=1	tre:TRIREDRAFT_44628/0.0/kynureninase; K01556 kynureninase [EC:3.7.1.3]	YLR231c/3e-112/---	A0A0F9XVR1/0.0/A0A0F9XVR1_TRIHA Kynureninase OS=Trichoderma harzianum GN=BNA5 PE=3 SV=1	PF00266/1.8E-10/Aminotransferase class-V	biological_process:GO:0034354//'de novo' NAD biosynthetic process from tryptophan;GO:0097053//L-kynurenine catabolic process;GO:0019805//quinolinate biosynthetic process;GO:0006569//tryptophan catabolic process;GO:0043420//anthranilate metabolic process;cellular_component:GO:0005737//cytoplasm;molecular_function:GO:0030170//pyridoxal phosphate binding;GO:0030429//kynureninase activity;	215.038	1902.87	3.14551	3.63e-96	6.4e-94	up-regulated
4 vs 5 dpi	WH10008595	gi|818161313|gb|KKP01414.1|/4.75051e-110/hypothetical protein THAR02_06492 [Trichoderma harzianum]	gi|953474422|ref|XM_014725200.1|/1e-91/Metarhizium majus ARSEF 297 acetyltransferase partial mRNA	NA	NA	NA	A0A0G0A8G2/1e-109/A0A0G0A8G2_TRIHA Uncharacterized protein OS=Trichoderma harzianum GN=THAR02_06492 PE=4 SV=1	PF00583/1.7E-4/Acetyltransferase (GNAT) family	molecular_function:GO:0008080//N-acetyltransferase activity;	96.065	849.495	3.14452	2.96e-47	1.38e-45	up-regulated
4 vs 5 dpi	WH10002346	gi|682316189|gb|KFY21172.1|/4.68368e-69/hypothetical protein V491_03102, partial [Pseudogymnoascus sp. VKM F-3775]	gi|347008289|gb|CP003003.1|/2e-20/Myceliophthora thermophila ATCC 42464 chromosome 2, complete sequence	NA	NA	NA	A0A094CF20/1e-68/A0A094CF20_9PEZI Uncharacterized protein (Fragment) OS=Pseudogymnoascus pannorum VKM F-3775 GN=V491_03102 PE=4 SV=1	NA	NA	19.7042	173.978	3.14233	2.07e-11	2.07e-10	up-regulated
4 vs 5 dpi	WH10008587	gi|818161307|gb|KKP01408.1|/0/homogentisate 1,2-dioxygenase [Trichoderma harzianum]	gi|589106350|ref|XM_006965136.1|/0.0/Trichoderma reesei QM6a homogentisate 1,2-dioxygenase (TRIREDRAFT_77739), partial mRNA	Q00667/0.0/HGD_EMENI Homogentisate 1,2-dioxygenase OS=Emericella nidulans (strain FGSC A4 / ATCC 38163 / CBS 112.46 / NRRL 194 / M139) GN=hmgA PE=2 SV=1	tre:TRIREDRAFT_77739/0.0/homogentisate 1,2-dioxygenase; K00451 homogentisate 1,2-dioxygenase [EC:1.13.11.5]	CC2532/4e-151/---	A0A0F9XM71/0.0/A0A0F9XM71_TRIHA Homogentisate 1,2-dioxygenase OS=Trichoderma harzianum GN=THAR02_06486 PE=4 SV=1	PF04209/7.0E-191/homogentisate 1,2-dioxygenase	biological_process:GO:0006559//L-phenylalanine catabolic process;GO:0055114//oxidation-reduction process;GO:0006570//tyrosine metabolic process;molecular_function:GO:0004411//homogentisate 1,2-dioxygenase activity;	117.696	1035.75	3.13754	1.35e-56	8.55e-55	up-regulated
4 vs 5 dpi	WH10000521	gi|927429310|ref|XP_013960486.1|/0/hypothetical protein TRIVIDRAFT_36389 [Trichoderma virens Gv29-8] &gt;gi|358388681|gb|EHK26274.1| hypothetical protein TRIVIDRAFT_36389 [Trichoderma virens Gv29-8]	gi|699040812|emb|HG970332.1|/0.0/Fusarium graminearum chromosome 1, complete genome	NA	NA	NA	G9MHT7/0.0/G9MHT7_HYPVG Uncharacterized protein OS=Hypocrea virens (strain Gv29-8 / FGSC 10586) GN=TRIVIDRAFT_36389 PE=4 SV=1	PF11915/3.9E-18/Protein of unknown function (DUF3433)	cellular_component:GO:0016021//integral component of membrane;	16.6367	145.726	3.13082	1.25e-09	1.08e-08	up-regulated
4 vs 5 dpi	WH10002600	gi|666406353|gb|KEY71687.1|/0/hypothetical protein S7711_02919 [Stachybotrys chartarum IBT 7711]	gi|615453649|ref|XM_007595565.1|/0.0/Colletotrichum fioriniae PJ7 glucose and galactose transporter mRNA	Q08280/4e-20/BSC6_YEAST Bypass of stop codon protein 6 OS=Saccharomyces cerevisiae (strain ATCC 204508 / S288c) GN=BSC6 PE=1 SV=1	NA	YOL137w/2e-20/---	A0A084B2A8/0.0/A0A084B2A8_STACH Uncharacterized protein OS=Stachybotrys chartarum IBT 7711 GN=S7711_02919 PE=4 SV=1	PF07690/5.3E-22/Major Facilitator Superfamily	NA	12.7231	111.332	3.12935	1.05e-07	7.36e-07	up-regulated
4 vs 5 dpi	WH10009343	gi|969878479|gb|KUE95735.1|/0/L-iditol 2-dehydrogenase [Trichoderma gamsii]	gi|15811374|gb|AF355628.1|AF355628/0.0/Hypocrea jecorina L-arabinitol 4-dehydrogenase (LAD1) mRNA, complete cds	Q96V44/0.0/LAD_HYPJE L-arabinitol 4-dehydrogenase OS=Hypocrea jecorina GN=lad1 PE=1 SV=1	tre:TRIREDRAFT_49753/0.0/lad1; L-arabinitol 4-dehydrogenase; K00008 L-iditol 2-dehydrogenase [EC:1.1.1.14]	BS_gutB/1e-68/---	G9P9X1/0.0/G9P9X1_HYPAI Uncharacterized protein OS=Hypocrea atroviridis (strain ATCC 20476 / IMI 206040) GN=TRIATDRAFT_153403 PE=4 SV=1	PF00107/7.4E-14/Zinc-binding dehydrogenase	biological_process:GO:0019388//galactose catabolic process;GO:0042843//D-xylose catabolic process;GO:0055114//oxidation-reduction process;GO:0019569//L-arabinose catabolic process to xylulose 5-phosphate;molecular_function:GO:0050019//L-arabinitol 4-dehydrogenase activity;GO:0008270//zinc ion binding;	56.4	482.154	3.09573	8.23e-28	1.96e-26	up-regulated
4 vs 5 dpi	WH10000761	gi|927394487|ref|XP_013943089.1|/0/hypothetical protein TRIATDRAFT_151996 [Trichoderma atroviride IMI 206040] &gt;gi|358395450|gb|EHK44837.1| hypothetical protein TRIATDRAFT_151996 [Trichoderma atroviride IMI 206040]	gi|953399211|ref|XM_014688362.1|/0.0/Metarhizium brunneum ARSEF 3297 Stress-responsive protein Ish1 partial mRNA	Q03104/2e-24/MSC1_YEAST Meiotic sister chromatid recombination protein 1 OS=Saccharomyces cerevisiae (strain ATCC 204508 / S288c) GN=MSC1 PE=1 SV=1	wic:J056_002344/2e-08/Pre-mRNA-splicing factor CEF1; K12860 pre-mRNA-splicing factor CDC5/CEF1	NA	G9NV13/0.0/G9NV13_HYPAI Uncharacterized protein OS=Hypocrea atroviridis (strain ATCC 20476 / IMI 206040) GN=TRIATDRAFT_151996 PE=4 SV=1	PF10281/7.1E-12/Putative stress-responsive nuclear envelope protein	NA	42.7325	365.295	3.09566	1.24e-21	2.26e-20	up-regulated
4 vs 5 dpi	WH10006341	gi|302925576|ref|XP_003054123.1|/0/glycoside hydrolase family 13 [Nectria haematococca mpVI 77-13-4] &gt;gi|256735064|gb|EEU48410.1| glycoside hydrolase family 13 [Nectria haematococca mpVI 77-13-4]	gi|302925575|ref|XM_003054077.1|/0.0/Nectria haematococca mpVI 77-13-4 glycoside hydrolase family 13, mRNA	Q9P6J3/0.0/MALT_SCHPO Alpha-glucosidase OS=Schizosaccharomyces pombe (strain 972 / ATCC 24843) GN=mal1 PE=2 SV=1	ang:ANI_1_1804024/0.0/An02g13240; alpha-glucosidase; K01187 alpha-glucosidase [EC:3.2.1.20]	SPBC1683.07/0.0/---	C7YK96/0.0/C7YK96_NECH7 Glycoside hydrolase family 13 OS=Nectria haematococca (strain 77-13-4 / ATCC MYA-4622 / FGSC 9596 / MPVI) GN=NECHADRAFT_74531 PE=4 SV=1	PF00128/5.7E-115/Alpha amylase, catalytic domain	biological_process:GO:0005975//carbohydrate metabolic process;molecular_function:GO:0016787//hydrolase activity;	187.174	1591.27	3.08773	2.45e-80	3.01e-78	up-regulated
4 vs 5 dpi	WH10001679	gi|531865414|gb|EQL02318.1|/4.54431e-30/hypothetical protein OCS_01967 [Ophiocordyceps sinensis CO18]	gi|768311754|gb|CP010982.1|/4e-19/Verticillium dahliae VdLs.17 chromosome 3, complete sequence	NA	NA	NA	T5AKG8/1e-29/T5AKG8_OPHSC Uncharacterized protein OS=Ophiocordyceps sinensis (strain Co18 / CGMCC 3.14243) GN=OCS_01967 PE=4 SV=1	PF11754/5.0E-8/Velvet factor	NA	4.01183	34.0944	3.0872	0.00713448	0.0228822	up-regulated
4 vs 5 dpi	WH10003408	gi|927412806|ref|XP_013952234.1|/9.63579e-155/hypothetical protein TRIVIDRAFT_172931 [Trichoderma virens Gv29-8] &gt;gi|358380356|gb|EHK18034.1| hypothetical protein TRIVIDRAFT_172931 [Trichoderma virens Gv29-8]	gi|927405686|ref|XM_014093061.1|/1e-154/Trichoderma atroviride IMI 206040 Hypothetical protein partial mRNA	P0DN30/7e-87/RTAI1_ARTBC Probable zinc-binding oxidoreductase, mitochondrial OS=Arthroderma benhamiae (strain ATCC MYA-4681 / CBS 112371) GN=ARB_02327-2 PE=3 SV=1	afm:AFUA_3G13610/4e-37/oxidoreductase, zinc-binding (EC:1.6.5.5); K00344 NADPH2:quinone reductase [EC:1.6.5.5]	MA0773/5e-44/---	G9N5J2/3e-154/G9N5J2_HYPVG Uncharacterized protein OS=Hypocrea virens (strain Gv29-8 / FGSC 10586) GN=TRIVIDRAFT_172931 PE=4 SV=1	PF13602/1.1E-20/Zinc-binding dehydrogenase	biological_process:GO:0055114//oxidation-reduction process;molecular_function:GO:0008270//zinc ion binding;GO:0016491//oxidoreductase activity;	5.64379	47.7543	3.08089	0.000864776	0.00346553	up-regulated
4 vs 5 dpi	WH10000039	gi|927416504|ref|XP_013954083.1|/0/hypothetical protein TRIVIDRAFT_123114, partial [Trichoderma virens Gv29-8] &gt;gi|358382214|gb|EHK19887.1| hypothetical protein TRIVIDRAFT_123114, partial [Trichoderma virens Gv29-8]	gi|325974155|emb|FQ790247.1|/1e-102/Botryotinia fuckeliana T4 SuperContig_97_1 genomic supercontig	F4HX15/4e-07/LPAI_ARATH Phospholipase A I OS=Arabidopsis thaliana GN=PLA1 PE=2 SV=1	NA	NA	G9N0K5/0.0/G9N0K5_HYPVG Uncharacterized protein (Fragment) OS=Hypocrea virens (strain Gv29-8 / FGSC 10586) GN=TRIVIDRAFT_123114 PE=4 SV=1	PF01734/3.6E-9/Patatin-like phospholipase	NA	4.30651	36.3449	3.07716	0.0151968	0.0446245	up-regulated
4 vs 5 dpi	WH10003398	gi|908389345|gb|KND90011.1|/0/Glutathione S-transferase omega-like 2 [Tolypocladium ophioglossoides CBS 100239]	gi|953465234|ref|XM_014720606.1|/0.0/Metarhizium majus ARSEF 297 ubiquitin-activating enzyme E1 1 partial mRNA	O94524/6e-125/GTO2_SCHPO Glutathione S-transferase omega-like 2 OS=Schizosaccharomyces pombe (strain 972 / ATCC 24843) GN=gto2 PE=3 SV=1	maw:MAC_03977/0.0/hypothetical protein; K07393 putative glutathione S-transferase	SPCC1281.07c/3e-125/---	A0A0L0N7K1/0.0/A0A0L0N7K1_9HYPO Glutathione S-transferase omega-like 2 OS=Tolypocladium ophioglossoides CBS 100239 GN=TOPH_05394 PE=4 SV=1	PF13409/2.3E-22/Glutathione S-transferase, N-terminal domain	molecular_function:GO:0016740//transferase activity;	63.6757	535.988	3.07339	1.67e-30	4.41e-29	up-regulated
4 vs 5 dpi	WH10009568	gi|969882320|gb|KUE99517.1|/0/maltose permease [Trichoderma gamsii]	gi|629720269|ref|XM_007823192.1|/0.0/Metarhizium robertsii ARSEF 23 maltose permease mRNA	P53048/5e-69/MAL11_YEAST General alpha-glucoside permease OS=Saccharomyces cerevisiae (strain ATCC 204508 / S288c) GN=MAL11 PE=1 SV=1	afv:AFLA_126890/2e-96/MFS maltose permease MalP; K08141 MFS transporter, SP family, general alpha glucoside:H+ symporter	sll0771/5e-23/---	G9PAA8/0.0/G9PAA8_HYPAI Uncharacterized protein OS=Hypocrea atroviridis (strain ATCC 20476 / IMI 206040) GN=TRIATDRAFT_42157 PE=3 SV=1	PF00083/1.0E-78/Sugar (and other) transporter	biological_process:GO:0055085//transmembrane transport;cellular_component:GO:0016021//integral component of membrane;molecular_function:GO:0022891//substrate-specific transmembrane transporter activity;	15.0047	125.576	3.06507	3.37e-08	2.49e-07	up-regulated
4 vs 5 dpi	WH10000343	gi|818168556|gb|KKP07818.1|/7.59878e-159/short chain dehydrogenase [Trichoderma harzianum]	gi|20378203|gb|AF375616.1|/1e-155/Hypocrea jecorina L-xylulose reductase mRNA, complete cds	Q8NK50/3e-157/MTDH_HYPJE NADP-dependent mannitol dehydrogenase OS=Hypocrea jecorina GN=lxr1 PE=1 SV=1	tre:TRIREDRAFT_74194/6e-157/lxr1; L-xylulose reductase; K17742 sorbose reductase [EC:1.1.1.289]	SPAC8E11.10/4e-60/---	A0A0F9Y719/2e-158/A0A0F9Y719_TRIHA Short chain dehydrogenase OS=Trichoderma harzianum GN=THAR02_00026 PE=4 SV=1	PF00106/2.9E-32/short chain dehydrogenase	biological_process:GO:0051289//protein homotetramerization;GO:0005997//xylulose metabolic process;GO:0006006//glucose metabolic process;GO:0055114//oxidation-reduction process;molecular_function:GO:0050085//mannitol 2-dehydrogenase (NADP+) activity;GO:0050038//L-xylulose reductase (NADP+) activity;	99.8201	828.76	3.05355	6.18e-45	2.64e-43	up-regulated
4 vs 5 dpi	WH10002697	gi|743663335|gb|KID90514.1|/0/MFS quinate transporter [Metarhizium guizhouense ARSEF 977]	gi|629721125|ref|XM_007823464.1|/0.0/Metarhizium robertsii ARSEF 23 Major facilitator superfamily domain protein mRNA	Q4U3U4/3e-73/QAY_NEUTR Quinate permease OS=Neurospora terricola GN=qa-y PE=3 SV=1	dha:DEHA2C11374g/1e-47/DEHA2C11374p; K08139 MFS transporter, SP family, sugar:H+ symporter	araE/7e-33/---	A0A0B4I9T2/0.0/A0A0B4I9T2_9HYPO MFS quinate transporter OS=Metarhizium guizhouense ARSEF 977 GN=MGU_02391 PE=3 SV=1	PF00083/3.6E-81/Sugar (and other) transporter	biological_process:GO:0055085//transmembrane transport;cellular_component:GO:0016021//integral component of membrane;molecular_function:GO:0022891//substrate-specific transmembrane transporter activity;	42.929	354.359	3.04519	1.01e-20	1.78e-19	up-regulated
4 vs 5 dpi	WH10007850	gi|927396369|ref|XP_013944030.1|/0/hypothetical protein TRIATDRAFT_132064 [Trichoderma atroviride IMI 206040] &gt;gi|358396412|gb|EHK45793.1| hypothetical protein TRIATDRAFT_132064 [Trichoderma atroviride IMI 206040]	gi|629718650|ref|XM_007822701.1|/0.0/Metarhizium robertsii ARSEF 23 fungal specific transcription factor mRNA	P25502/3e-33/PUT3_YEAST Proline utilization trans-activator OS=Saccharomyces cerevisiae (strain ATCC 204508 / S288c) GN=PUT3 PE=1 SV=1	ago:AGOS_ACL096W/6e-42/ACL096Wp; K09248 proline utilization trans-activator	NA	G9NUR8/0.0/G9NUR8_HYPAI Uncharacterized protein OS=Hypocrea atroviridis (strain ATCC 20476 / IMI 206040) GN=TRIATDRAFT_132064 PE=4 SV=1	PF00172/3.3E-6/Fungal Zn(2)-Cys(6) binuclear cluster domain	biological_process:GO:0006357//regulation of transcription from RNA polymerase II promoter;cellular_component:GO:0005634//nucleus;molecular_function:GO:0008270//zinc ion binding;GO:0000981//sequence-specific DNA binding RNA polymerase II transcription factor activity;GO:0003677//DNA binding;	4.01183	33.0916	3.04413	0.00880859	0.027568	up-regulated
4 vs 5 dpi	WH10008911	gi|799248439|gb|KJZ77159.1|/5.82483e-89/hypothetical protein HIM_03480 [Hirsutella minnesotensis 3608]	gi|699031042|emb|HG970335.1|/3e-59/Fusarium graminearum chromosome 4, complete genome	NA	NA	NA	A0A0F8A6I9/2e-88/A0A0F8A6I9_9HYPO Uncharacterized protein OS=Hirsutella minnesotensis 3608 GN=HIM_03480 PE=4 SV=1	NA	NA	13.471	110.803	3.04007	3.02e-07	2.03e-06	up-regulated
4 vs 5 dpi	WH10000864	gi|818153991|gb|KKO96485.1|/2.22476e-55/hypothetical protein THAR02_11415 [Trichoderma harzianum]	gi|927422249|ref|XM_014101481.1|/1e-53/Trichoderma virens Gv29-8 hypothetical protein partial mRNA	NA	NA	NA	A0A0F9WTH6/7e-55/A0A0F9WTH6_TRIHA Uncharacterized protein OS=Trichoderma harzianum GN=THAR02_11415 PE=4 SV=1	NA	NA	4.20829	34.5919	3.03913	0.00619383	0.02024	up-regulated
4 vs 5 dpi	WH10002888	gi|818160431|gb|KKP00678.1|/4.70632e-172/hypothetical protein THAR02_07212 [Trichoderma harzianum]	gi|667650788|ref|XM_008599004.1|/4e-90/Beauveria bassiana ARSEF 2860 TIGR02453 family protein partial mRNA	NA	NA	XF2023/4e-11/---	A0A0F9XJS9/1e-171/A0A0F9XJS9_TRIHA Uncharacterized protein OS=Trichoderma harzianum GN=THAR02_07212 PE=4 SV=1	PF09365/2.3E-66/Conserved hypothetical protein (DUF2461)	NA	6.88284	56.5583	3.03866	0.00031935	0.00139126	up-regulated
4 vs 5 dpi	WH10004444	gi|927402513|ref|XP_013947102.1|/1.74352e-104/hypothetical protein TRIATDRAFT_297698 [Trichoderma atroviride IMI 206040] &gt;gi|358399600|gb|EHK48937.1| hypothetical protein TRIATDRAFT_297698 [Trichoderma atroviride IMI 206040]	gi|953401871|ref|XM_014689492.1|/1e-94/Metarhizium brunneum ARSEF 3297 perilipin MPL1-like protein partial mRNA	NA	NA	NA	G9NJ62/5e-104/G9NJ62_HYPAI Uncharacterized protein OS=Hypocrea atroviridis (strain ATCC 20476 / IMI 206040) GN=TRIATDRAFT_297698 PE=4 SV=1	NA	NA	33.1751	270.553	3.02773	4.18e-16	5.79e-15	up-regulated
4 vs 5 dpi	WH10009821	gi|936405921|gb|KPM35053.1|/1.13607e-48/hypothetical protein AK830_g11514 [Neonectria ditissima]	gi|630040146|ref|XM_007842666.1|/4e-47/Pestalotiopsis fici W106-1 Protein SnodProt1 mRNA	O74238/2e-31/SNP1_PHANO Protein SnodProt1 OS=Phaeosphaeria nodorum (strain SN15 / ATCC MYA-4574 / FGSC 10173) GN=SNOG_13722 PE=2 SV=1	NA	NA	I1S341/4e-48/I1S341_GIBZE Uncharacterized protein OS=Gibberella zeae (strain PH-1 / ATCC MYA-4620 / FGSC 9075 / NRRL 31084) GN=FGSG_11205 PE=4 SV=1	PF07249/6.2E-41/Cerato-platanin	NA	85.1704	691.198	3.02067	2e-37	6.57e-36	up-regulated
[truncated: 4,855 more rows]
